# Supplementary material for: Effects of Sand Dune Stabilization on the Spatial Pattern of Artemisia ordosica Population in Mu Us Desert, Northwest China
Source: PLoS One. 2015 Jun 23;10(6):e0129728. doi: 10.1371/journal.pone.0129728 (PMC4477905; doi:10.1371/journal.pone.0129728)
Supplement: S2 Table — (XLS) [file pone.0129728.s003.xls]

## Sheet: plot 1
No.	species	coordinate（m）		height（m）	crown diameters（m）		Notes
		north	west
1	Artemisia ordosica	10.2	0.7	0.4	0.2	0.3
2	Artemisia ordosica	10.15	1	0.4	0.5	0.4
3	Artemisia ordosica	10.2	1.2	0.07	0.05	0.05
4	Artemisia ordosica	9.9	2.3	0.25	0.2	0.2
5	Artemisia ordosica	10.1	2.4	0.4	0.5	0.4
6	Artemisia ordosica	11.2	2	0.5	0.3	0.4
7	Artemisia ordosica	11.4	2	0.6	0.6	0.7
8	Artemisia ordosica	11.2	2.7	0.8	0.5	0.6
9	Artemisia ordosica	11.4	2.8	0.75	0.5	0.5
10	Artemisia ordosica	11.7	2.8	0.8	0.4	0.6	dead
11	Artemisia ordosica	11.9	2.8	0.6	0.5	0.7
12	Artemisia ordosica	10.6	3.5	0.6	0.5	0.4
13	Artemisia ordosica	12.8	5.5	0.8	1.1	0.9
14	Artemisia ordosica	10.9	6.1	0.5	0.5	0.6
15	Artemisia ordosica	10.1	6.2	0.7	0.5	0.5
16	Artemisia ordosica	8.2	5.9	0.1	0.05	0.05
17	Artemisia ordosica	8.5	6.3	0.5	0.3	0.4
18	Artemisia ordosica	10.6	0.4	0.58	0.1	0.1
19	Artemisia ordosica	8.2	6.3	0.55	0.6	0.6
20	Artemisia ordosica	8.4	6.5	0.55	0.7	0.7
21	Artemisia ordosica	12.7	6.9	0.8	0.5	0.6
22	Artemisia ordosica	12.4	8.1	0.5	0.4	0.4
23	Artemisia ordosica	10.2	6.9	0.3	0.3	0.4	dead
24	Artemisia ordosica	10.6	7.3	0.15	0.07	0.08
25	Artemisia ordosica	10.6	8.2	0.25	0.1	0.3
26	Artemisia ordosica	13.2	9.5	0.6	0.6	0.7	dead
27	Artemisia ordosica	12.3	9.6	0.1	0.15	0.15
28	Artemisia ordosica	11.3	9.8	0.4	0.1	0.1
29	Artemisia ordosica	13.1	11.3	0.3	0.12	0.13
30	Artemisia ordosica	13.1	11.2	0.3	0.05	0.05
31	Artemisia ordosica	13.1	11.1	0.15	0.1	0.1
32	Artemisia ordosica	12.9	11.7	0.5	0.5	0.3
33	Artemisia ordosica	12.9	11.6	0.7	0.3	0.3
34	Artemisia ordosica	12.7	11.5	0.6	0.2	0.3
35	Artemisia ordosica	12.5	11.5	0.5	0.17	0.18
36	Artemisia ordosica	12.5	11.9	0.7	0.3	0.5
37	Artemisia ordosica	12.4	11.9	0.6	0.07	0.07
38	Artemisia ordosica	12.7	11.9	0.6	0.06	0.08
39	Artemisia ordosica	12.3	11.9	0.6	0.06	0.08
40	Artemisia ordosica	12.5	12.2	0.6	0.17	0.18
41	Artemisia ordosica	12.45	12.3	0.5	0.07	0.08
42	Artemisia ordosica	12.6	12.3	0.65	0.3	0.3	dead
43	Artemisia ordosica	12.55	12.4	0.45	0.2	0.3
44	Artemisia ordosica	12.45	12.45	0.3	0.2	0.3
45	Artemisia ordosica	12.85	12.25	0.6	0.27	0.28
46	Artemisia ordosica	11.95	12.55	0.4	0.3	0.4
47	Artemisia ordosica	12.05	12.9	0.75	0.3	0.3
48	Artemisia ordosica	14.1	1.6	0.58	0.1	0.1
49	Artemisia ordosica	12.75	12.9	0.5	0.2	0.3
50	Artemisia ordosica	12.85	12.85	0.5	0.1	0.1
51	Artemisia ordosica	12.95	12.9	0.5	0.15	0.15
52	Artemisia ordosica	13.05	12.6	0.6	0.5	0.6
53	Artemisia ordosica	12.25	13.7	0.9	1.2	1.1
54	Artemisia ordosica	6.2	6.7	0.3	0.3	0.4
55	Artemisia ordosica	7.55	6.5	0.2	0.1	0.3
56	Artemisia ordosica	7.8	7.2	0.15	0.2	0.3
57	Artemisia ordosica	6.9	7.9	0.3	0.4	0.6
58	Artemisia ordosica	6.9	6.3	0.3	0.05	0.05
59	Artemisia ordosica	6.6	8	0.5	0.7	0.7
60	Artemisia ordosica	6.15	8.8	0.1	0.13	0.14
61	Artemisia ordosica	6.3	8.1	0.3	0.1	0.1
62	Artemisia ordosica	8.2	6.3	0.3	0.1	0.1
63	Artemisia ordosica	6	9.1	0.35	0.2	0.3
64	Artemisia ordosica	7.9	9.4	0.1	0.1	0.1
65	Artemisia ordosica	7.3	10	0.9	1.1	1.2
66	Artemisia ordosica	5.2	7.5	0.7	0.35	0.4
67	Artemisia ordosica	4.6	7.8	0.6	0.2	0.3
68	Artemisia ordosica	4.8	8.4	0.8	0.7	0.8
69	Artemisia ordosica	4.6	9	0.3	0.15	0.15
70	Artemisia ordosica	5.4	9.3	0.6	1	1.1
71	Artemisia ordosica	17.6	2.8	0.58	0.05	0.05
72	Artemisia ordosica	7.3	11.7	0.5	0.7	0.8
73	Artemisia ordosica	7.4	12.4	0.9	0.9	0.9
74	Artemisia ordosica	6.7	12.3	0.4	0.6	0.7
75	Artemisia ordosica	6.65	12.6	0.6	0.4	0.4	dead
76	Artemisia ordosica	7.65	14.1	0.4	0.07	0.08
77	Artemisia ordosica	7.55	14	0.3	0.05	0.05
78	Artemisia ordosica	7.6	14.1	0.3	0.05	0.05
79	Artemisia ordosica	7.5	13.9	0.3	0.1	0.1
80	Artemisia ordosica	7.45	13.95	0.4	0.2	0.3
81	Artemisia ordosica	12.2	3.2	0.58	0.05	0.05
82	Artemisia ordosica	7.8	14.6	0.5	0.3	0.4
83	Artemisia ordosica	7.6	14.5	0.4	0.2	0.4
84	Artemisia ordosica	7	14.55	0.35	0.3	0.4
85	Artemisia ordosica	6.8	14.4	0.15	0.05	0.05
86	Artemisia ordosica	6.75	14.05	0.5	0.3	0.3
87	Artemisia ordosica	6.5	14.25	0.4	0.2	0.4
88	Artemisia ordosica	6.35	13.85	0.15	0.05	0.05
89	Artemisia ordosica	6.4	14	0.4	0.3	0.1
90	Artemisia ordosica	5.8	13.3	0.6	0.5	0.4
91	Artemisia ordosica	6	12.8	0.3	0.1	0.1
92	Artemisia ordosica	5.9	12.4	0.4	0.16	0.14
93	Artemisia ordosica	6.1	12.7	0.05	0.05	0.05
94	Artemisia ordosica	6.25	14.7	0.3	0.05	0.05
95	Artemisia ordosica	5.75	14.4	0.2	0.12	0.13
96	Artemisia ordosica	4.95	13.3	0.6	0.7	0.8
97	Artemisia ordosica	4.95	12.7	0.4	0.3	0.3
98	Artemisia ordosica	4.65	12.5	0.3	0.2	0.3
99	Artemisia ordosica	4.95	11.8	0.5	0.7	0.5
100	Artemisia ordosica	4.05	11.8	0.45	0.4	0.6
101	Artemisia ordosica	4.05	11.2	0.6	0.3	0.4
102	Artemisia ordosica	4.35	11.2	0.6	0.5	0.6
103	Artemisia ordosica	4.6	7.7	0.6	0.4	0.6	dead
104	Artemisia ordosica	4.6	8.5	0.8	0.7	0.8
105	Artemisia ordosica	5.3	9.2	0.7	0.9	1	dead
106	Artemisia ordosica	4.7	9.2	0.3	0.14	0.16
107	Artemisia ordosica	4.3	13.9	0.9	0.8	1
108	Artemisia ordosica	4.3	14.3	0.6	0.2	0.3
109	Artemisia ordosica	5.4	14.3	0.6	0.3	0.4
110	Artemisia ordosica	5.1	14.7	0.7	0.5	0.3
111	Artemisia ordosica	5.1	15.4	0.6	0.5	0.6
112	Artemisia ordosica	4.7	15.8	0.3	0.17	0.18
113	Artemisia ordosica	4.7	16	0.3	0.17	0.18
114	Artemisia ordosica	2.2	11.6	0.8	0.5	0.5
115	Artemisia ordosica	1.9	11.6	0.5	0.4	0.6
116	Artemisia ordosica	0	12.1	0.6	0.4	0.6
117	Artemisia ordosica	0	14.4	1.1	1.5	1.4
118	Artemisia ordosica	0.8	13.8	0.6	0.4	0.4
119	Artemisia ordosica	12.9	5.8	0.58	0.1	0.1
120	Artemisia ordosica	13.5	6.2	0.58	0.4	0.6
121	Artemisia ordosica	15.9	7.4	0.58	0.3	0.1
122	Artemisia ordosica	18.7	9.2	0.58	0.1	0.1
123	Artemisia ordosica	18.2	10	0.58	0.15	0.15
124	Artemisia ordosica	8.2	0	0.55	0.7	0.7
125	Artemisia ordosica	5.5	2	0.65	0.7	0.8	dead
126	Artemisia ordosica	5.3	3	0.7	0.2	0.3
127	Artemisia ordosica	5.8	3.3	0.7	0.2	0.3
128	Artemisia ordosica	6.4	3.1	0.7	0.2	0.3
129	Artemisia ordosica	5.6	3.6	0.7	0.2	0.3
130	Artemisia ordosica	6.7	3.4	0.7	0.2	0.3
131	Artemisia ordosica	7.6	3.8	0.7	0.2	0.3
132	Artemisia ordosica	6.4	4.1	0.7	0.2	0.3
133	Artemisia ordosica	7.1	4	0.7	0.2	0.3
134	Artemisia ordosica	7.9	4.4	0.7	0.2	0.3
135	Artemisia ordosica	6	4.9	0.7	0.2	0.3
136	Artemisia ordosica	6.9	4.7	0.7	0.2	0.3
137	Artemisia ordosica	10.5	0.8	0.59	0.3	0.4
138	Artemisia ordosica	27.5	1	0.59	0.2	0.3
139	Artemisia ordosica	27.1	2.4	0.58	0.15	0.15
140	Artemisia ordosica	21.8	2.7	0.7	0.2	0.3
141	Artemisia ordosica	27.3	3.6	0.58	0.3	0.1
142	Artemisia ordosica	20.4	4.2	0.7	0.2	0.3
143	Artemisia ordosica	20.6	4.3	0.7	0.2	0.3
144	Artemisia ordosica	29.8	4.4	0.58	0.14	0.16
145	Artemisia ordosica	7.6	5.2	0.59	0.3	0.3
146	Artemisia ordosica	21.6	5.3	0.7	0.2	0.3
147	Artemisia ordosica	7.1	5.4	0.58	0.05	0.05
148	Artemisia ordosica	28.9	5.8	0.58	0.1	0.1
149	Artemisia ordosica	3.1	6.6	0.58	0.2	0.2
150	Artemisia ordosica	21.8	7	0.59	0.2	0.3
151	Artemisia ordosica	0.6	7.6	0.61	0.5	0.5
152	Artemisia ordosica	11.6	7.8	0.61	0.5	0.5
153	Artemisia ordosica	26.2	8	0.58	0.16	0.14
154	Artemisia ordosica	22.8	8.2	0.58	0.05	0.07
155	Artemisia ordosica	21	10.8	1.07	1.7	1.8
156	Artemisia ordosica	11.4	11.7	0.58	0.1	0.1
157	Artemisia ordosica	6	12.5	0.58	0.05	0.03
158	Artemisia ordosica	2.1	12.8	0.7	0.2	0.3
159	Artemisia ordosica	15.6	12.9	0.58	0.1	0.1
160	Artemisia ordosica	6.7	13.2	0.58	0.2	0.2
161	Artemisia ordosica	2.4	13.3	0.7	0.2	0.3
162	Artemisia ordosica	0.5	13.4	0.7	0.2	0.3
163	Artemisia ordosica	0.4	13.7	0.7	0.2	0.3
164	Artemisia ordosica	1.6	13.9	0.7	0.2	0.3
165	Artemisia ordosica	18.1	14.1	0.58	0.1	0.3
166	Artemisia ordosica	2.1	14.4	0.7	0.2	0.3
167	Artemisia ordosica	18.6	14.5	0.58	0.14	0.16
168	Artemisia ordosica	10.5	14.9	0.59	0.2	0.3
169	Artemisia ordosica	0.9	15	0.6	0.5	0.7
170	Artemisia ordosica	7.8	15.3	0.4	0.6	0.6
171	Artemisia ordosica	26.6	15.3	0.59	0.2	0.4
172	Artemisia ordosica	4.4	15.4	0.8	0.5	0.6
173	Artemisia ordosica	1.9	15.5	0.7	0.7	0.8
174	Artemisia ordosica	5.6	15.6	0.4	0.5	0.4
175	Artemisia ordosica	7.3	15.6	0.5	0.5	0.6
176	Artemisia ordosica	8	15.7	0.3	0.2	0.4
177	Artemisia ordosica	2.6	15.7	0.3	0.17	0.18
178	Artemisia ordosica	18.9	15.8	0.58	0.1	0.1
179	Artemisia ordosica	8.1	16	0.55	0.5	0.7	dead
180	Artemisia ordosica	9.7	16.1	0.7	0.5	0.4
181	Artemisia ordosica	7.8	16.1	0.3	0.2	0.3
182	Artemisia ordosica	20.8	16.3	0.6	0.7	0.9	dead
183	Artemisia ordosica	6.7	16.7	0.5	0.5	0.3
184	Artemisia ordosica	6.7	16.9	0.5	0.3	0.5
185	Artemisia ordosica	19.5	17	0.59	0.2	0.3
186	Artemisia ordosica	0.15	17.15	0.4	0.5	0.4
187	Artemisia ordosica	2	17.3	0.6	0.75	0.8	dead
188	Artemisia ordosica	0	17.3	0.7	0.5	0.4
189	Artemisia ordosica	0	17.3	0.7	0.2	0.2
190	Artemisia ordosica	2.6	17.4	0.8	0.7	0.5
191	Artemisia ordosica	6.75	17.5	0.5	0.6	0.4
192	Artemisia ordosica	11	17.5	0.58	0.04	0.04
193	Artemisia ordosica	4.4	17.6	0.8	0.7	0.8
194	Artemisia ordosica	5.6	17.7	0.15	0.15	0.15
195	Artemisia ordosica	16.6	17.7	0.45	0.6	0.7
196	Artemisia ordosica	7.9	17.8	0.15	0.05	0.05
197	Artemisia ordosica	0.6	17.9	0.2	0.17	0.18
198	Artemisia ordosica	9.5	18	0.5	0.7	0.5
199	Artemisia ordosica	8	18.1	0.3	0.17	0.18
200	Artemisia ordosica	2	18.1	0.8	0.7	0.8
201	Artemisia ordosica	12.1	18.2	0.61	0.4	0.6	dead
202	Artemisia ordosica	3.7	18.3	0.58	0.1	0.1
203	Artemisia ordosica	6.5	18.7	0.55	0.7	0.7
204	Artemisia ordosica	3.5	18.7	0.58	0.07	0.08
205	Artemisia ordosica	15	19.1	1.1	1.6	1.5
206	Artemisia ordosica	9.1	19.2	0.4	0.2	0.4
207	Artemisia ordosica	9.8	19.3	0.4	0.6	0.7
208	Artemisia ordosica	1.1	19.3	0.5	0.3	0.5
209	Artemisia ordosica	3.2	19.4	0.6	0.3	0.5
210	Artemisia ordosica	3.2	19.4	0.6	0.1	0.3
211	Artemisia ordosica	3.2	19.4	0.6	0.2	0.3
212	Artemisia ordosica	4.5	19.8	0.4	0.4	0.6
213	Artemisia ordosica	6.5	19.9	0.6	0.7	0.7
214	Artemisia ordosica	1.9	19.9	0.58	0.1	0.1
215	Artemisia ordosica	3	20.2	0.66	0.7	0.8	dead
216	Artemisia ordosica	7.3	20.4	0.58	0.1	0.1
217	Artemisia ordosica	5.1	20.8	0.64	0.6	0.7	dead
218	Artemisia ordosica	21.4	21.7	0.58	0.1	0.1
219	Artemisia ordosica	8.9	22	0.6	0.5	0.4
220	Artemisia ordosica	14.6	22.9	0.58	0.3	0.1
221	Artemisia ordosica	16.2	23.1	0.7	0.2	0.3
222	Artemisia ordosica	8.7	23.3	0.58	0.1	0.1
223	Artemisia ordosica	16.4	23.5	0.7	0.2	0.3
224	Artemisia ordosica	17.2	23.7	0.7	0.2	0.3
225	Artemisia ordosica	15	24.1	0.59	0.2	0.4
226	Artemisia ordosica	16.4	24.4	0.7	0.2	0.3
227	Artemisia ordosica	17.4	24.6	0.7	0.2	0.3
228	Artemisia ordosica	16.4	25	0.7	0.2	0.3
229	Artemisia ordosica	10.6	25.4	0.7	0.2	0.3
230	Artemisia ordosica	10.1	25.8	0.7	0.2	0.3
231	Artemisia ordosica	11	26.1	0.7	0.2	0.3
232	Artemisia ordosica	10.7	26.5	0.7	0.2	0.3
233	Artemisia ordosica	11.7	26.7	0.7	0.2	0.3
234	Artemisia ordosica	10.6	27.4	0.7	0.2	0.3
235	Artemisia ordosica	11.4	27.5	0.7	0.2	0.3
236	Artemisia ordosica	6.2	28	0.58	0.15	0.15
237	Artemisia ordosica	20.1	28.3	0.64	0.6	0.7
238	Artemisia ordosica	22.5	28.5	0.59	0.2	0.3
239	Artemisia ordosica	3.7	29.2	0.58	0.1	0.1
240	Artemisia ordosica	5.7	29.6	0.82	1.2	1.3	dead
241	Artemisia ordosica	15.3	30	0.65	0.7	0.7

## Sheet: plot 2
No.	species	coordinate（m）		height（m）	crown diameters（m）		Notes
		north	west
1	Artemisia ordosica	2.4	18.6	0.6	1.3	1.1
2	Artemisia ordosica	2.5	19.9	0.55	1.2	1.1
3	Artemisia ordosica	0.6	19.9	0.4	0.7	0.4
4	Artemisia ordosica	1.1	20.8	0.6	0.3	0.3
5	Artemisia ordosica	1.1	20.8	0.6	0.3	0.3
6	Artemisia ordosica	1.1	20.8	0.6	0.3	0.4
7	Artemisia ordosica	0	20.4	0.3	1	0.4
8	Artemisia ordosica	0.4	22.1	0.7	1.2	0.7
9	Artemisia ordosica	0.1	22.9	0.6	1.4	1
10	Artemisia ordosica	1.5	22	0.6	0.9	0.6
11	Artemisia ordosica	2	22.2	0.6	0.8	0.5
12	Artemisia ordosica	2.7	22.1	0.8	1.2	1	dead
13	Artemisia ordosica	4.5	20.7	0.6	2.2	1.3
14	Artemisia ordosica	5.2	19.4	0.6	0.8	0.4
15	Artemisia ordosica	5.4	22	0.7	1.4	1.2
16	Artemisia ordosica	5	22.6	0.7	1.3	1.1
17	Artemisia ordosica	4.5	23.4	0.7	0.8	0.9
18	Artemisia ordosica	4.4	21.7	0.3	0.1	0.1
19	Artemisia ordosica	1.5	23.6	0.5	0.8	0.6
20	Artemisia ordosica	0.2	24.1	0.02	0.1	0.05
21	Artemisia ordosica	1	24.8	0.75	1.3	1	dead
22	Artemisia ordosica	0.2	25.1	0.1	0.05	0.05
23	Artemisia ordosica	0.5	25.3	0.2	0.05	0.05
24	Artemisia ordosica	0.9	24.9	0.1	0.05	0.05
25	Artemisia ordosica	2.7	25.3	0.3	0.4	0.3
26	Artemisia ordosica	1.9	25.1	0.4	0.4	0.4
27	Artemisia ordosica	3.2	23.7	0.6	0.9	0.8
28	Artemisia ordosica	3.2	24.4	0.1	0.05	0.05
29	Artemisia ordosica	3.4	24.3	0.1	0.05	0.05
30	Artemisia ordosica	3.5	24.5	0.1	0.05	0.05
31	Artemisia ordosica	3.5	24.2	0.1	0.05	0.05
32	Artemisia ordosica	3.9	22.8	0.7	1.1	0.6
33	Artemisia ordosica	4.7	22.2	0.7	1.2	0.6
34	Artemisia ordosica	5.8	22	0.8	1.3	1.4
35	Artemisia ordosica	5.8	25.5	1.1	1.8	1.4
36	Artemisia ordosica	5.8	26.4	1	1.3	0.9
37	Artemisia ordosica	5.1	24.8	0.7	0.8	0.7
38	Artemisia ordosica	6	26.7	1.1	1.7	1.5
39	Artemisia ordosica	4.1	27.3	0.5	0.8	0.6
40	Artemisia ordosica	3.1	28	0.8	1.5	1
41	Artemisia ordosica	1.2	30	1	1.8	1.5
42	Artemisia ordosica	3	30	0.9	1.2	0.9
43	Artemisia ordosica	3.1	30	0.8	1	0.5
44	Artemisia ordosica	4	30	0.6	0.5	0.5
45	Artemisia ordosica	3.5	30	0.8	1.9	1.2
46	Artemisia ordosica	7.9	29.4	0.8	1.3	0.5
47	Artemisia ordosica	8.9	29.7	0.7	0.3	0.5	dead
48	Artemisia ordosica	8.9	20.7	0.5	0.5	0.4
49	Artemisia ordosica	9.3	21.1	0.7	0.7	0.9
50	Artemisia ordosica	10.1	21.4	0.7	1.1	1
51	Artemisia ordosica	10.7	19.6	0.5	1	0.4
52	Artemisia ordosica	11	20	0.6	0.5	0.3
53	Artemisia ordosica	10.9	20.4	0.6	0.1	0.1
54	Artemisia ordosica	11.4	21.8	1.1	1.7	1.5
55	Artemisia ordosica	12	23.9	0.5	0.5	0.5
56	Artemisia ordosica	12.1	23.7	0.6	0.3	0.2	dead
57	Artemisia ordosica	7.3	29.8	0.7	1.3	1
58	Artemisia ordosica	12.5	24.9	0.6	0.5	0.5
59	Artemisia ordosica	12.6	25.4	0.7	0.6	0.8
60	Artemisia ordosica	13	25.8	0.7	0.5	0.3
61	Artemisia ordosica	11.4	27	1	1.5	0.9
62	Artemisia ordosica	13.5	24.6	0.9	1	0.9
63	Artemisia ordosica	14.6	24	0.5	0.6	0.2
64	Artemisia ordosica	15.2	23.8	0.6	1.1	0.7
65	Artemisia ordosica	15.9	23	0.5	0.5	0.3
66	Artemisia ordosica	15.2	22.4	0.6	0.9	0.7
67	Artemisia ordosica	15.5	20.5	0.5	0.8	0.4
68	Artemisia ordosica	16.1	20.5	0.6	0.6	0.6
69	Artemisia ordosica	14.3	18.9	0.7	0.7	0.6
70	Artemisia ordosica	11.7	18.7	0.1	0.05	0.05
71	Artemisia ordosica	12.3	18.2	0.1	0.05	0.05
72	Artemisia ordosica	12.4	18.2	0.1	0.05	0.05
73	Artemisia ordosica	12.5	19.5	0.1	0.05	0.05
74	Artemisia ordosica	12.4	19.5	0.1	0.05	0.05
75	Artemisia ordosica	12.3	19.5	0.1	0.05	0.05
76	Artemisia ordosica	12.7	18.9	0.1	0.05	0.05
77	Artemisia ordosica	12.8	19	0.1	0.05	0.05
78	Artemisia ordosica	13.1	20.1	0.1	0.05	0.05
79	Artemisia ordosica	13.4	18.4	0.1	0.05	0.05
80	Artemisia ordosica	13.5	18.4	0.1	0.05	0.05
81	Artemisia ordosica	13.8	18.2	0.1	0.05	0.05
82	Artemisia ordosica	13.9	18.2	0.1	0.05	0.05
83	Artemisia ordosica	14	19.7	0.1	0.05	0.05
84	Artemisia ordosica	14.2	19.8	0.1	0.05	0.05
85	Artemisia ordosica	14.7	20.1	0.1	0.05	0.05
86	Artemisia ordosica	14.6	19.2	0.1	0.05	0.05
87	Artemisia ordosica	14.9	18.7	0.1	0.05	0.05
88	Artemisia ordosica	14.7	18.6	0.1	0.05	0.05
89	Artemisia ordosica	15.3	19.2	0.1	0.05	0.05
90	Artemisia ordosica	15.6	18.4	0.1	0.05	0.05
91	Artemisia ordosica	15.7	18.1	0.1	0.05	0.05
92	Artemisia ordosica	15.9	20	0.1	0.05	0.05
93	Artemisia ordosica	16.5	20.3	0.1	0.05	0.05
94	Artemisia ordosica	17.2	19.7	0.1	0.05	0.05
95	Artemisia ordosica	17.3	19.4	0.1	0.05	0.05
96	Artemisia ordosica	17.3	18.4	0.1	0.05	0.05
97	Artemisia ordosica	15.8	18	0.1	0.05	0.05
98	Artemisia ordosica	16.1	18.4	0.1	0.05	0.05
99	Artemisia ordosica	17.9	19	0.1	0.05	0.05
100	Artemisia ordosica	18	17.8	0.2	0.1	0.05
101	Artemisia ordosica	17.4	18	0.2	0.1	0.03
102	Artemisia ordosica	16.9	18.5	0.5	0.7	0.3
103	Artemisia ordosica	16.4	19	0.55	0.9	0.7
104	Artemisia ordosica	15.1	18.4	0.2	0.05	0.05
105	Artemisia ordosica	15.1	18.1	0.2	0.05	0.05
106	Artemisia ordosica	15.2	18.8	0.2	0.05	0.05
107	Artemisia ordosica	15	19.1	0.2	0.05	0.05
108	Artemisia ordosica	15.2	18.2	0.2	0.05	0.05
109	Artemisia ordosica	15.3	19	0.2	0.05	0.05
110	Artemisia ordosica	15.4	18.7	0.2	0.05	0.05
111	Artemisia ordosica	15.5	18.9	0.2	0.05	0.05
112	Artemisia ordosica	15.5	19.1	0.2	0.05	0.05
113	Artemisia ordosica	15.6	18.5	0.2	0.05	0.05
114	Artemisia ordosica	15.3	19.2	0.2	0.05	0.05
115	Artemisia ordosica	13.7	16.8	0.7	1.1	0.9
116	Artemisia ordosica	13	17.3	0.2	0.1	0.05
117	Artemisia ordosica	12.2	16.9	0.2	0.2	0.13
118	Artemisia ordosica	11.5	17	0.13	0.15	0.05
119	Artemisia ordosica	10.4	16.9	1	1.5	1.3
120	Artemisia ordosica	8.9	16.6	0.8	1.3	0.9
121	Artemisia ordosica	8.3	17.4	0.8	0.9	0.9
122	Artemisia ordosica	7.6	17	0.2	0.2	0.2
123	Artemisia ordosica	6.5	16.7	0.2	0.05	0.05
124	Artemisia ordosica	5.2	16.5	0.65	0.75	0.65
125	Artemisia ordosica	3.9	16.4	0.7	1.53	1.26
126	Artemisia ordosica	2	16.5	1	1.45	1.55
127	Artemisia ordosica	1.4	16	0.9	1.2	0.8
128	Artemisia ordosica	0.4	15.9	0.5	0.7	0.8
129	Artemisia ordosica	3	14.2	0.45	0.5	0.6
130	Artemisia ordosica	4	13.7	0.4	0.5	0.6
131	Artemisia ordosica	4.7	15.6	0.55	0.3	0.3	dead
132	Artemisia ordosica	5.8	15.3	0.5	0.5	0.5
133	Artemisia ordosica	8.9	13.8	0.5	1.7	1.5
134	Artemisia ordosica	10.1	14.6	0.45	0.7	0.6
135	Artemisia ordosica	12.8	15.3	0.85	1.3	1.2
136	Artemisia ordosica	15.7	15.7	0.5	1.05	1
137	Artemisia ordosica	16.2	14.6	0.75	0.5	0.6
138	Artemisia ordosica	16.4	13.6	0.6	0.4	0.3
139	Artemisia ordosica	15.1	13.6	0.5	1.1	1.1
140	Artemisia ordosica	13	12.7	0.4	0.8	0.9
141	Artemisia ordosica	10.9	12.2	0.5	0.4	0.2
142	Artemisia ordosica	8.4	12.3	0.7	0.3	0.9
143	Artemisia ordosica	6.5	11.9	0.8	1.05	0.8
144	Artemisia ordosica	3.8	12.6	0.6	1.2	0.8
145	Artemisia ordosica	3.5	12.2	0.4	0.4	0.4
146	Artemisia ordosica	1	11.8	0.55	0.6	0.3
147	Artemisia ordosica	0.5	8.6	0.5	0.8	0.7
148	Artemisia ordosica	1.5	8.7	0.8	1.2	0.9	dead
149	Artemisia ordosica	2.1	10.3	0.3	0.3	0.2
150	Artemisia ordosica	2.9	10.1	0.6	1.1	0.9
151	Artemisia ordosica	3.4	11	0.3	0.7	0.5
152	Artemisia ordosica	4.5	11.6	0.4	0.5	0.5
153	Artemisia ordosica	5.1	10.8	0.9	0.9	1.1
154	Artemisia ordosica	6.5	10.8	0.5	0.7	0.7
155	Artemisia ordosica	6.5	10.8	0.5	0.7	0.7
156	Artemisia ordosica	11.8	9.7	0.45	1.7	1.1
157	Artemisia ordosica	13.1	9.9	0.35	0.35	0.3
158	Artemisia ordosica	13.1	9.9	0.35	0.1	0.3
159	Artemisia ordosica	18	10.2	0.5	0.9	0.5
160	Artemisia ordosica	17	9	0.5	0.7	0.5
161	Artemisia ordosica	16.7	8.2	0.7	1.3	1.1	dead
162	Artemisia ordosica	15.2	8.5	0.4	0.3	0.2
163	Artemisia ordosica	14.5	9	0.6	0.8	0.7
164	Artemisia ordosica	9.5	9.5	0.7	1	0.7
165	Artemisia ordosica	9.5	8.9	0.55	0.8	0.4
166	Artemisia ordosica	7.3	10	0.4	0.7	0.5
167	Artemisia ordosica	6.4	9.1	0.7	1.2	0.8
168	Artemisia ordosica	3.9	8.9	0.7	1.2	0.8
169	Artemisia ordosica	2.5	8.7	0.8	1.4	1
170	Artemisia ordosica	0.5	7.7	0.5	1.2	1.7
171	Artemisia ordosica	0	6.3	0.5	0.5	0.3
172	Artemisia ordosica	0.3	5.9	0.7	1.5	1
173	Artemisia ordosica	0.8	6.9	0.75	0.5	0.5
174	Artemisia ordosica	2	7.4	0.4	0.5	0.4
175	Artemisia ordosica	2	7.4	0.4	0.2	0.2
176	Artemisia ordosica	3.3	7.9	0.5	0.4	0.2	dead
177	Artemisia ordosica	6.6	8.6	0.3	0.9	0.6
178	Artemisia ordosica	7	8.8	0.15	0.55	0.2
179	Artemisia ordosica	9	8.3	0.8	0.4	0.2
180	Artemisia ordosica	9	8.3	0.8	0.2	0.2	dead
181	Artemisia ordosica	9	8.3	0.8	0.2	0.2
182	Artemisia ordosica	11.9	7.4	0.8	0.8	0.6
183	Artemisia ordosica	15.3	6.8	0.5	1.5	1
184	Artemisia ordosica	16	7.4	0.3	0.4	0.3
185	Artemisia ordosica	16.5	6.9	0.4	0.4	0.2
186	Artemisia ordosica	17.5	6.8	0.4	0.4	0.2
187	Artemisia ordosica	17.9	4.9	0.6	0.3	0.2
188	Artemisia ordosica	17.2	4.7	0.5	0.5	0.6
189	Artemisia ordosica	16.2	4.4	0.7	0.3	0.25
190	Artemisia ordosica	15.4	5	0.45	0.3	0.2
191	Artemisia ordosica	14.3	5.2	0.9	1	0.6
192	Artemisia ordosica	12.9	5.1	0.7	0.6	0.6
193	Artemisia ordosica	12.5	4.8	0.5	0.6	0.6
194	Artemisia ordosica	12.4	5.8	0.5	0.4	0.2
195	Artemisia ordosica	11.9	5.8	0.5	0.4	0.2	dead
196	Artemisia ordosica	11.4	6.8	0.4	0.85	0.8	dead
197	Artemisia ordosica	10.4	7	0.4	1	0.8
198	Artemisia ordosica	8.4	7.4	0.7	1.1	0.6
199	Artemisia ordosica	7.8	7.3	0.5	0.5	0.4
200	Artemisia ordosica	6.7	6.9	0.7	1.1	0.6
201	Artemisia ordosica	6.4	6.4	0.7	1.1	0.5
202	Artemisia ordosica	0.7	6.8	0.8	1	0.9
203	Artemisia ordosica	0.2	5.3	0.8	2.1	1.3
204	Artemisia ordosica	0	4.5	0.8	1.3	1.1
205	Artemisia ordosica	0.2	1.8	0.5	0.7	0.8
206	Artemisia ordosica	3.3	4.6	1	0.9	0.6
207	Artemisia ordosica	3.3	4.6	1	0.9	0.5
208	Artemisia ordosica	3.3	4.6	1	0.8	0.5
209	Artemisia ordosica	5	4.5	0.9	0.7	1.2
210	Artemisia ordosica	6.9	3.5	0.9	1.1	0.9
211	Artemisia ordosica	7	4.3	0.3	0.7	0.6
212	Artemisia ordosica	7	4.3	0.3	0.3	0.3
213	Artemisia ordosica	6.3	5.5	0.4	0.3	0.2
214	Artemisia ordosica	6.3	5.5	0.3	0.2	0.3
215	Artemisia ordosica	6.9	2.4	0.6	1.8	1.7	dead
216	Artemisia ordosica	9.1	5	0.8	0.9	0.8
217	Artemisia ordosica	8.9	4.6	0.5	0.9	0.8
218	Artemisia ordosica	9.4	4.4	0.6	0.9	0.8
219	Artemisia ordosica	11.1	3.1	1.1	0.9	0.8
220	Artemisia ordosica	13.1	3.6	0.7	1.1	1.2
221	Artemisia ordosica	13.9	2.2	0.7	1.3	1.3
222	Artemisia ordosica	13.1	2.2	0.6	0.6	0.6
223	Artemisia ordosica	13.1	2.2	0.6	0.5	0.6
224	Artemisia ordosica	17	2.1	0.7	0.5	0.2
225	Artemisia ordosica	17.5	0.7	0.5	0.5	0.45
226	Artemisia ordosica	15.5	0.3	0.7	0.7	0.7
227	Artemisia ordosica	14.1	0	0.8	1.3	1.2
228	Artemisia ordosica	13.2	0.1	0.6	1.1	1.3
229	Artemisia ordosica	11.7	1.8	0.3	0.25	0.1
230	Artemisia ordosica	11.7	0.9	0.4	0.3	0.3
231	Artemisia ordosica	11.7	1.9	0.15	0.2	0.1
232	Artemisia ordosica	11.5	0.1	0.4	0.5	0.2	dead
233	Artemisia ordosica	10.4	1.6	0.5	0.5	0.5
234	Artemisia ordosica	10.2	0.6	0.4	0.6	0.5
235	Artemisia ordosica	25.3	0	0.65	0.7	0.7
236	Artemisia ordosica	26.2	0.8	0.59	0.3	0.3
237	Artemisia ordosica	29.1	1.6	0.58	0.1	0.1
238	Artemisia ordosica	25	2.8	0.58	0.05	0.05
239	Artemisia ordosica	26.7	3.2	0.58	0.2	0.2
240	Artemisia ordosica	20.5	3.4	0.7	0.25	0.25
241	Artemisia ordosica	21.1	3.8	0.7	0.25	0.25
242	Artemisia ordosica	22.4	4.4	0.7	0.25	0.25
243	Artemisia ordosica	25.4	4.8	0.59	0.25	0.25
244	Artemisia ordosica	21.8	5.3	0.7	0.25	0.25
245	Artemisia ordosica	28.3	6.2	0.58	0.2	0.2
246	Artemisia ordosica	24.8	8	0.58	0.1	0.2
247	Artemisia ordosica	29.6	10.8	0.59	0.25	0.25
248	Artemisia ordosica	25.4	12.8	0.59	0.3	0.4
249	Artemisia ordosica	23.9	13.3	0.58	0.1	0.1
250	Artemisia ordosica	27.5	14.4	0.65	0.7	0.7	dead
251	Artemisia ordosica	26.9	15.5	0.59	0.25	0.25
252	Artemisia ordosica	28.7	16.7	0.58	0.1	0.1
253	Artemisia ordosica	20.4	17.6	0.58	0.1	0.2
254	Artemisia ordosica	21.7	18.2	0.58	0.2	0.2	dead
255	Artemisia ordosica	24.1	19	0.66	0.7	0.8
256	Artemisia ordosica	19.6	19.9	0.58	0.2	0.2
257	Artemisia ordosica	19.2	21.9	0.58	0.1	0.2

## Sheet: plot 3
No.	species	coordinate（m）		height（m）	crown diameters（m）		Notes
		north	west
1	Artemisia ordosica	19.7	0	0.45	0.7	0.7
2	Artemisia ordosica	16.5	0	0.4	0.5	0.6
3	Artemisia ordosica	13.7	0	0.75	1.2	1.3
4	Artemisia ordosica	12.5	0	0.35	0.6	0.4
5	Artemisia ordosica	11.7	0	0.5	0.2	0.1
6	Artemisia ordosica	10.8	0	0.6	0.2	0.3
7	Artemisia ordosica	10.9	0.1	0.35	0.4	0.4
8	Artemisia ordosica	8.9	0	0.5	0.5	0.6
9	Artemisia ordosica	7.7	0	0.3	0.2	0.1
10	Artemisia ordosica	4.7	0	0.3	0.4	0.4	dead
11	Artemisia ordosica	3.2	0	0.2	0.1	0.1	dead
12	Artemisia ordosica	0.8	0.8	0.9	1.1	1.4
13	Artemisia ordosica	3	0.4	0.5	0.1	0.2
14	Artemisia ordosica	3.7	1.6	0.1	0.05	0.05
15	Artemisia ordosica	5.9	0.4	0.4	0.4	0.4
16	Artemisia ordosica	6.2	0.4	0.1	0.4	0.5
17	Artemisia ordosica	2.4	0.3	0.2	0.2	0.2
18	Artemisia ordosica	6.4	0.4	0.4	0.4	0.4
19	Artemisia ordosica	7	0.4	0.3	0.3	0.4
20	Artemisia ordosica	7.4	0.4	0.4	0.3	0.2
21	Artemisia ordosica	8.9	0.4	0.2	0.2	0.3
22	Artemisia ordosica	14.2	0.4	0.6	1.8	1.7
23	Artemisia ordosica	16.8	0.4	0.4	0.8	0.9
24	Artemisia ordosica	18.2	0.4	0.3	0.4	0.4
25	Artemisia ordosica	18.7	0.8	0.1	0.05	0.05
26	Artemisia ordosica	18.2	0.8	0.1	0.05	0.05
27	Artemisia ordosica	15.4	0.8	0.45	0.8	0.8	dead
28	Artemisia ordosica	12.5	0.8	0.6	1.1	1.2	dead
29	Artemisia ordosica	8.1	0.8	0.2	0.2	0.3
30	Artemisia ordosica	7.2	0.8	0.4	0.2	0.3
31	Artemisia ordosica	1.5	0.8	0.5	0.2	0.4
32	Artemisia ordosica	10.5	1	0.05	0.05	0.05
33	Artemisia ordosica	10.7	1	0.3	0.05	0.1
34	Artemisia ordosica	12	1	0.3	0.3	0.4	dead
35	Artemisia ordosica	17.6	1	0.3	0.2	0.3
36	Artemisia ordosica	19.4	1.6	0.6	1.1	1.4
37	Artemisia ordosica	18.6	1.6	0.45	0.9	0.8	dead
38	Artemisia ordosica	18	1.6	0.3	0.2	0.2
39	Artemisia ordosica	7.3	1.6	0.3	0.2	0.2
40	Artemisia ordosica	3.9	1.6	0.2	0.1	0.2
41	Artemisia ordosica	3	1.6	0.2	0.05	0.05
42	Artemisia ordosica	3.1	2	0.3	0.2	0.2
43	Artemisia ordosica	4.8	2	0.3	0.1	0.1
44	Artemisia ordosica	6.1	2	0.2	0.1	0.2
45	Artemisia ordosica	9.4	2	0.3	0.2	0.4
46	Artemisia ordosica	10.3	2	0.3	0.2	0.2
47	Artemisia ordosica	13.2	2	0.6	1.1	1.2
48	Artemisia ordosica	15.9	2	0.3	0.4	0.4
49	Artemisia ordosica	19.1	2	0.3	0.8	0.6
50	Artemisia ordosica	12.4	2.4	0.3	0.1	0.2
51	Artemisia ordosica	11.9	2.4	0.3	0.4	0.4
52	Artemisia ordosica	11.1	2.4	0.3	0.1	0.2
53	Artemisia ordosica	4.1	2.6	0.2	0.05	0.05
54	Artemisia ordosica	4.6	2.6	0.3	0.4	0.8	dead
55	Artemisia ordosica	10.4	2.6	0.2	0.2	0.4
56	Artemisia ordosica	11.2	2.6	0.3	0.2	0.2
57	Artemisia ordosica	18.1	2.8	0.15	0.05	0.05
58	Artemisia ordosica	13.9	2.8	0.4	0.7	0.8	dead
59	Artemisia ordosica	12.1	2.8	0.45	0.8	0.9	dead
60	Artemisia ordosica	9.6	2.8	0.4	0.3	0.4
61	Artemisia ordosica	7.3	2.8	0.3	0.05	0.05
62	Artemisia ordosica	7.1	2.8	0.1	0.05	0.05
63	Artemisia ordosica	0.1	2.8	0.05	0.05	0.05
64	Artemisia ordosica	0.7	3.2	0.15	0.2	0.2
65	Artemisia ordosica	2.3	3.2	0.45	0.8	0.8	dead
66	Artemisia ordosica	4.3	3.2	0.6	1.1	1.4
67	Artemisia ordosica	7.3	3.2	0.35	0.4	0.5	dead
68	Artemisia ordosica	7.5	3.2	0.5	0.8	0.9
69	Artemisia ordosica	8.5	3.2	0.1	0.1	0.1
70	Artemisia ordosica	9.3	3.2	0.4	0.8	0.9
71	Artemisia ordosica	9.9	3.2	0.6	0.4	0.4
72	Artemisia ordosica	10.1	3.2	0.4	0.2	0.2
73	Artemisia ordosica	10.7	3.2	0.4	0.2	0.3
74	Artemisia ordosica	11.1	3.2	0.4	0.6	0.8	dead
75	Artemisia ordosica	14.7	3.2	0.7	1.1	1.3
76	Artemisia ordosica	16.2	3.2	0.8	1.1	1.4
77	Artemisia ordosica	16.9	3.2	0.3	0.4	0.4	dead
78	Artemisia ordosica	18.9	3.2	0.4	0.6	0.5
79	Artemisia ordosica	17.3	3.2	1.1	2.9	2.8
80	Artemisia ordosica	19.6	3.2	0.3	0.3	0.4
81	Artemisia ordosica	0.9	3.4	0.2	0.1	0.2
82	Artemisia ordosica	1.5	3.7	0.3	0.3	0.3
83	Artemisia ordosica	1.3	4	0.3	0.3	0.4
84	Artemisia ordosica	0.6	4	0.1	0.05	0.05
85	Artemisia ordosica	0.8	4	0.4	0.2	0.3	dead
86	Artemisia ordosica	2.1	4.4	0.7	1.1	1.1	dead
87	Artemisia ordosica	3.2	4.9	0.2	0.1	0.1
88	Artemisia ordosica	0.7	5.3	0.3	0.4	0.4	dead
89	Artemisia ordosica	1.1	5.4	0.5	0.7	0.8
90	Artemisia ordosica	3.7	5.45	0.3	0.3	0.3
91	Artemisia ordosica	3.8	5.7	0.3	0.4	0.3	dead
92	Artemisia ordosica	2.5	5.8	0.2	0.1	0.05
93	Artemisia ordosica	3.7	5.8	0.1	0.05	0.05
94	Artemisia ordosica	3.3	5.8	0.15	0.05	0.1
95	Artemisia ordosica	2.7	5.8	0.2	0.15	0.1
96	Artemisia ordosica	2.5	5.8	0.1	0.05	0.05
97	Artemisia ordosica	1.7	6.2	0.4	1	1.1
98	Artemisia ordosica	3.4	6.5	0.3	0.2	0.4
99	Artemisia ordosica	0.5	6.8	0.4	0.9	0.9
100	Artemisia ordosica	3.3	7	0.3	0.8	0.9
101	Artemisia ordosica	4.7	4.1	0.8	1.5	1.6
102	Artemisia ordosica	6.7	3.7	0.3	0.3	0.3
103	Artemisia ordosica	7.6	3.45	0.2	0.05	0.05
104	Artemisia ordosica	7.5	3.4	0.1	0.05	0.05
105	Artemisia ordosica	7.5	4.45	0.3	0.6	0.7
106	Artemisia ordosica	7.6	5.1	0.4	0.8	0.7
107	Artemisia ordosica	6.5	5.15	0.45	0.9	0.8	dead
108	Artemisia ordosica	5.7	4.9	0.4	1.1	0.8
109	Artemisia ordosica	7.9	5.7	0.5	0.05	0.05
110	Artemisia ordosica	7.7	5.85	0.8	0.1	0.1
111	Artemisia ordosica	7.2	6.1	0.2	0.05	0.05
112	Artemisia ordosica	7.6	6.55	0.1	0.05	0.05
113	Artemisia ordosica	6.6	6.3	0.6	1.2	1.1
114	Artemisia ordosica	6.6	5.4	0.4	0.4	0.4	dead
115	Artemisia ordosica	7.7	5.3	0.3	0.2	0.4
116	Artemisia ordosica	5.6	6.3	0.5	0.5	0.6
117	Artemisia ordosica	7.7	7.2	0.4	0.3	0.1
118	Artemisia ordosica	5	6.6	0.4	0.7	0.4
119	Artemisia ordosica	8.9	3.7	0.2	0.1	0.1
120	Artemisia ordosica	9.9	3.3	0.1	0.05	0.05
121	Artemisia ordosica	9.3	3.7	0.45	0.8	0.8	dead
122	Artemisia ordosica	8.7	3.95	0.1	0.05	0.05
123	Artemisia ordosica	8.8	4.2	0.15	0.1	0.1
124	Artemisia ordosica	9.6	4.05	0.2	0.2	0.2
125	Artemisia ordosica	9.8	3.6	0.5	0.4	0.6
126	Artemisia ordosica	10.6	4	0.6	0.1	0.1
127	Artemisia ordosica	9.4	5.4	0.5	0.8	0.8
128	Artemisia ordosica	8.3	4.7	0.1	0.1	0.1
129	Artemisia ordosica	8.4	5	0.1	0.15	0.15
130	Artemisia ordosica	8.9	5	0.1	0.4	0.4
131	Artemisia ordosica	9.2	5.1	0.4	0.1	0.1
132	Artemisia ordosica	9.5	5.1	0.4	0.3	0.1
133	Artemisia ordosica	10	5	0.6	0.2	0.5
134	Artemisia ordosica	10.3	5	0.6	0.3	0.4
135	Artemisia ordosica	10.8	5	0.6	0.4	0.6
136	Artemisia ordosica	8.2	5.3	0.1	0.3	0.4
137	Artemisia ordosica	8.2	6.1	0.1	0.05	0.05
138	Artemisia ordosica	8.15	6.4	0.1	0.1	0.2
139	Artemisia ordosica	8.4	6	0.1	0.05	0.1
140	Artemisia ordosica	8.55	5.9	0.05	0.05	0.05
141	Artemisia ordosica	8.8	5.75	0.05	0.05	0.05
142	Artemisia ordosica	8.5	6.2	0.1	0.05	0.05
143	Artemisia ordosica	9.25	6.7	0.1	0.05	0.05
144	Artemisia ordosica	9.7	5.4	0.05	0.05	0.05
145	Artemisia ordosica	9.7	5.85	0.1	0.05	0.05
146	Artemisia ordosica	10.2	6.4	0.2	0.05	0.05
147	Artemisia ordosica	10.4	6.4	0.1	0.05	0.05
148	Artemisia ordosica	11.7	6.45	0.7	1.3	1.4
149	Artemisia ordosica	12.6	3.3	0.4	0.8	0.7	dead
150	Artemisia ordosica	12.65	3.35	0.1	0.05	0.05
151	Artemisia ordosica	12.2	3.9	0.5	0.6	0.6
152	Artemisia ordosica	14.5	3.6	0.35	0.7	0.6	dead
153	Artemisia ordosica	15.3	4.2	1.1	1.6	1.4
154	Artemisia ordosica	12.5	4.9	0.3	0.1	0.1
155	Artemisia ordosica	13.7	5.1	0.7	0.7	0.6
156	Artemisia ordosica	13.3	5.4	0.9	1.6	1.5
157	Artemisia ordosica	12.3	6.6	0.7	1.4	1.3
158	Artemisia ordosica	13.7	6.75	0.35	0.6	0.5	dead
159	Artemisia ordosica	15.7	6.9	1	1.5	2
160	Artemisia ordosica	17.4	5.6	1.3	2.7	2.9
161	Artemisia ordosica	19.6	6.5	0.5	0.8	0.8
162	Artemisia ordosica	18.8	7	0.4	0.7	0.5
163	Artemisia ordosica	19.5	5.7	0.6	0.5	0.4
164	Artemisia ordosica	18.7	4.4	0.4	0.5	0.5
165	Artemisia ordosica	17.8	3.8	0.3	0.1	0.1
166	Artemisia ordosica	0.2	7.5	0.5	0.6	0.8
167	Artemisia ordosica	0.6	7.5	0.5	0.7	0.8	dead
168	Artemisia ordosica	1.7	7.3	0.2	0.05	0.05
169	Artemisia ordosica	1.8	7.3	0.2	0.1	0.2
170	Artemisia ordosica	1.9	7.3	0.3	0.2	0.2
171	Artemisia ordosica	1.65	7.4	0.3	0.1	0.05
172	Artemisia ordosica	2.2	8.3	0.35	0.4	0.6	dead
173	Artemisia ordosica	1.9	8.1	0.3	0.3	0.3
174	Artemisia ordosica	4.6	7.8	0.3	0.5	0.4
175	Artemisia ordosica	5	7.6	0.2	0.1	0.2
176	Artemisia ordosica	4.9	7.8	0.15	0.15	0.1
177	Artemisia ordosica	4.4	8.2	0.5	0.7	0.5
178	Artemisia ordosica	4.3	8.3	0.35	0.5	0.5	dead
179	Artemisia ordosica	4.9	8.4	0.5	0.5	0.4
180	Artemisia ordosica	4.5	8.5	0.1	0.05	0.05
181	Artemisia ordosica	4.1	8.4	0.3	0.1	0.3
182	Artemisia ordosica	0.2	8.9	0.2	0.1	0.2
183	Artemisia ordosica	1.1	9.5	0.3	0.2	0.3
184	Artemisia ordosica	4.6	9.1	0.1	0.1	0.1
185	Artemisia ordosica	4.4	9.5	0.25	0.2	0.25
186	Artemisia ordosica	4.6	9.65	0.2	0.2	0.1
187	Artemisia ordosica	4.6	10.1	0.2	0.1	0.2
188	Artemisia ordosica	4.5	9.85	0.2	0.1	0.1
189	Artemisia ordosica	5	9.9	0.45	0.8	0.8	dead
190	Artemisia ordosica	2.9	10.3	0.8	1.4	1.4
191	Artemisia ordosica	0.5	11.45	0.35	0.5	0.5	dead
192	Artemisia ordosica	1.7	11.6	0.3	0.4	0.5
193	Artemisia ordosica	2.7	11.8	0.9	1.4	1.4
194	Artemisia ordosica	2.4	12.3	0.1	0.05	0.1
195	Artemisia ordosica	5	10.9	0.1	0.05	0.05
196	Artemisia ordosica	5	12	0.1	0.1	0.1
197	Artemisia ordosica	4.3	11.9	0.1	0.2	0.2
198	Artemisia ordosica	5.1	8.8	0.5	0.8	0.7
199	Artemisia ordosica	5.4	7.2	0.1	0.1	0.1
200	Artemisia ordosica	5.8	7.3	0.1	0.05	0.05
201	Artemisia ordosica	6.5	7.2	0.2	0.05	0.2
202	Artemisia ordosica	6.6	7.45	0.2	0.2	0.2
203	Artemisia ordosica	6.8	7.5	0.1	0.05	0.05
204	Artemisia ordosica	7.9	7.7	0.4	0.5	0.6
205	Artemisia ordosica	7.9	7.9	0.3	0.1	0.2
206	Artemisia ordosica	9.5	7.4	0.4	0.2	0.3
207	Artemisia ordosica	7.1	8.4	0.6	1.2	1.1	dead
208	Artemisia ordosica	9.8	10.8	0.6	1.1	0.9
209	Artemisia ordosica	11.3	8.2	0.2	0.2	0.2
210	Artemisia ordosica	11.6	8.4	0.6	0.5	0.5
211	Artemisia ordosica	12.1	8.4	0.4	0.5	0.5
212	Artemisia ordosica	12.8	8.4	0.3	0.3	0.2
213	Artemisia ordosica	13.1	7.9	0.3	0.2	0.2
214	Artemisia ordosica	13.5	7.9	0.35	0.6	0.5	dead
215	Artemisia ordosica	11.6	8.9	0.4	0.5	0.6
216	Artemisia ordosica	11.2	9.4	0.2	0.05	0.05
217	Artemisia ordosica	11.6	9.3	0.4	0.1	0.4
218	Artemisia ordosica	13.5	9.3	0.5	1.4	1.7
219	Artemisia ordosica	11.9	9.9	0.45	0.9	0.8	dead
220	Artemisia ordosica	12.6	9.6	0.7	1.3	1.3	dead
221	Artemisia ordosica	12	10.1	0.4	0.3	0.4
222	Artemisia ordosica	12.5	11.5	0.3	0.2	0.2
223	Artemisia ordosica	12.2	11.8	0.4	0.4	0.3
224	Artemisia ordosica	12.6	11.9	0.6	0.5	0.4
225	Artemisia ordosica	11.6	12.4	0.35	0.6	0.6	dead
226	Artemisia ordosica	13.2	12	0.7	1.1	0.7
227	Artemisia ordosica	13.8	11.9	0.7	0.8	0.6
228	Artemisia ordosica	15.3	12.9	0.5	0.6	0.4
229	Artemisia ordosica	15.5	12.8	0.3	0.3	0.3
230	Artemisia ordosica	15.2	12.5	0.2	0.05	0.05
231	Artemisia ordosica	15	10.7	0.35	0.6	0.6	dead
232	Artemisia ordosica	15.2	10.8	0.3	0.4	0.2
233	Artemisia ordosica	15.4	10.1	0.4	0.3	0.3
234	Artemisia ordosica	15.7	10.3	0.3	0.2	0.3
235	Artemisia ordosica	15.7	10.7	0.3	0.2	0.3
236	Artemisia ordosica	14.7	12	0.4	0.3	0.4
237	Artemisia ordosica	15.7	11.8	0.3	0.2	0.3
238	Artemisia ordosica	15.8	11.8	0.3	0.3	0.2
239	Artemisia ordosica	15.9	13.1	0.4	0.5	0.4
240	Artemisia ordosica	16.1	8.4	0.6	0.6	0.3
241	Artemisia ordosica	16.2	9.1	0.5	0.4	0.6
242	Artemisia ordosica	16.4	10.1	0.3	0.4	0.4
243	Artemisia ordosica	16.8	7.9	0.4	1.2	1.3
244	Artemisia ordosica	16.8	9.7	0.3	0.3	0.2
245	Artemisia ordosica	17.8	7.3	0.4	0.5	0.5
246	Artemisia ordosica	17.4	7.8	0.3	0.3	0.4
247	Artemisia ordosica	18.4	7.8	0.5	0.8	0.7
248	Artemisia ordosica	18	8.6	0.5	1	0.8
249	Artemisia ordosica	17.5	9.5	0.45	1.3	1.3	dead
250	Artemisia ordosica	16.4	7.5	0.5	0.8	0.7
251	Artemisia ordosica	19.8	7.9	0.8	1.3	1.4
252	Artemisia ordosica	19.5	8.8	0.45	0.8	0.8	dead
253	Artemisia ordosica	19	8.7	0.3	0.3	0.4
254	Artemisia ordosica	18.6	9	0.35	0.7	0.5	dead
255	Artemisia ordosica	19.5	9.4	0.5	0.4	0.3
256	Artemisia ordosica	20	9.8	0.3	0.2	0.2
257	Artemisia ordosica	19.6	9.9	0.6	0.5	0.4
258	Artemisia ordosica	19.5	10.3	0.3	0.5	0.5
259	Artemisia ordosica	19.7	10.6	0.4	0.8	0.7
260	Artemisia ordosica	19.7	11.7	0.7	1.3	1.3	dead
261	Artemisia ordosica	19.8	12.3	0.3	0.1	0.1
262	Artemisia ordosica	19.4	12.2	0.3	0.6	0.6
263	Artemisia ordosica	19.3	12.5	0.4	0.7	0.5
264	Artemisia ordosica	18.9	12.5	0.3	0.2	0.2
265	Artemisia ordosica	17.4	12.6	1	1.7	1.2
266	Artemisia ordosica	17.2	11.7	0.9	1.5	1.4
267	Artemisia ordosica	19.4	13.7	0.3	0.3	0.3
268	Artemisia ordosica	18.9	14	0.6	1	0.9
269	Artemisia ordosica	19.6	14.9	0.5	0.9	0.8	dead
270	Artemisia ordosica	19	15.1	0.2	0.05	0.05
271	Artemisia ordosica	19.2	15.7	0.4	0.5	0.5
272	Artemisia ordosica	19	15.7	0.1	0.05	0.05
273	Artemisia ordosica	18.9	15.7	0.1	0.05	0.05
274	Artemisia ordosica	17.9	13.9	0.3	0.8	0.7
275	Artemisia ordosica	16.9	13.7	0.7	1	1.2
276	Artemisia ordosica	16.6	13.7	0.7	0.2	0.2
277	Artemisia ordosica	16.6	14.5	0.4	0.6	0.6
278	Artemisia ordosica	16.1	13.9	0.4	0.6	0.6
279	Artemisia ordosica	16.1	14.6	0.05	0.05	0.05
280	Artemisia ordosica	15.6	14.6	0.2	0.5	0.4
281	Artemisia ordosica	15.6	15	0.1	0.05	0.05
282	Artemisia ordosica	15.6	15.1	0.1	0.05	0.05
283	Artemisia ordosica	14.9	13.6	0.5	0.6	0.7
284	Artemisia ordosica	14.9	15	0.05	0.05	0.05
285	Artemisia ordosica	14.9	15.4	0.1	0.05	0.05
286	Artemisia ordosica	14.9	15.5	0.1	0.05	0.05
287	Artemisia ordosica	14.2	13.8	0.6	0.7	0.6
288	Artemisia ordosica	14.3	14.3	0.3	0.4	0.4
289	Artemisia ordosica	13.7	14.4	0.5	0.5	0.5
290	Artemisia ordosica	13	13.5	0.4	0.3	0.3
291	Artemisia ordosica	13	14.4	0.6	1	0.8
292	Artemisia ordosica	12.4	14.7	0.8	1.4	1
293	Artemisia ordosica	13.1	15.2	0.5	0.5	0.4
294	Artemisia ordosica	13.1	16	0.5	0.6	0.4
295	Artemisia ordosica	13	16.6	0.5	1.6	1.1
296	Artemisia ordosica	13.6	16.3	0.7	1.1	1.2	dead
297	Artemisia ordosica	12.3	19.1	0.3	0.4	0.4
298	Artemisia ordosica	12.3	18.7	0.3	0.5	0.4
299	Artemisia ordosica	11.5	19.8	0.4	0.5	0.4
300	Artemisia ordosica	11.5	19.3	0.3	0.4	0.4	dead
301	Artemisia ordosica	11.5	19.5	0.3	0.5	0.4	dead
302	Artemisia ordosica	11.5	19.8	0.4	0.5	0.4	dead
303	Artemisia ordosica	13.1	19.3	0.5	0.6	0.5
304	Artemisia ordosica	13.5	20	0.5	0.9	0.7
305	Artemisia ordosica	13.8	18.7	0.7	0.7	0.7
306	Artemisia ordosica	14.4	18	0.4	0.4	0.5
307	Artemisia ordosica	14.8	18.6	0.4	0.7	0.7
308	Artemisia ordosica	19.2	19.7	0.6	0.6	0.6
309	Artemisia ordosica	19.5	19.1	0.6	0.5	0.5
310	Artemisia ordosica	18	18.8	0.4	0.3	0.3
311	Artemisia ordosica	18.2	17.4	0.5	0.4	0.4
312	Artemisia ordosica	18.1	17.1	0.5	0.3	0.2
313	Artemisia ordosica	17.7	17.1	0.4	0.3	0.3
314	Artemisia ordosica	17.7	17.1	0.4	0.5	0.2
315	Artemisia ordosica	18.3	16.1	0.5	0.4	0.3
316	Artemisia ordosica	18.3	16.2	0.6	0.3	0.4
317	Artemisia ordosica	15.4	18.6	0.4	0.5	0.6
318	Artemisia ordosica	15.2	20	0.5	0.6	0.5
319	Artemisia ordosica	1	13.7	0.4	0.7	0.6
320	Artemisia ordosica	0.6	14	0.3	0.4	0.3
321	Artemisia ordosica	1.1	14	0.4	0.4	0.4
322	Artemisia ordosica	1.8	14.1	0.4	0.4	0.4
323	Artemisia ordosica	0.9	14.5	0.1	0.2	0.2
324	Artemisia ordosica	0.8	14.7	0.1	0.2	0.2
325	Artemisia ordosica	0.3	14.7	0.2	0.05	0.1
326	Artemisia ordosica	1.8	14.7	0.5	0.7	0.7
327	Artemisia ordosica	1.7	15.2	0.3	0.4	0.4
328	Artemisia ordosica	2	15.2	0.2	0.1	0.2
329	Artemisia ordosica	0.2	15.2	0.2	0.05	0.1
330	Artemisia ordosica	0.7	15.7	0.3	0.4	0.5
331	Artemisia ordosica	5	19.6	0.4	0.4	0.3
332	Artemisia ordosica	9	18.2	0.5	0.8	0.6
333	Artemisia ordosica	9	18.4	0.7	0.6	0.7
334	Artemisia ordosica	7.1	7.7	0.3	0.1	0.2
335	Artemisia ordosica	7.5	7.4	0.3	0.1	0.2
336	Artemisia ordosica	7.4	7.7	0.3	0.1	0.2
337	Artemisia ordosica	7.3	7.9	0.3	0.1	0.2
338	Artemisia ordosica	7.5	8	0.4	0.4	0.3
339	Artemisia ordosica	9	7.7	0.4	0.4	0.3
340	Artemisia ordosica	9	8.2	0.2	0.2	0.2
341	Artemisia ordosica	9	8.7	0.2	0.2	0.2
342	Artemisia ordosica	9.5	8.9	0.2	0.2	0.2
343	Artemisia ordosica	9.7	10	0.2	0.2	0.2
344	Artemisia ordosica	10.2	10	0.1	0.05	0.05
345	Artemisia ordosica	10.2	8.6	0.1	0.05	0.05
346	Artemisia ordosica	9.7	7.4	0.2	0.2	0.2
347	Artemisia ordosica	10.7	8.9	0.2	0.2	0.2
348	Artemisia ordosica	10.5	7.8	0.1	0.05	0.05
349	Artemisia ordosica	10.3	7.9	0.1	0.05	0.05
350	Artemisia ordosica	10.4	8.1	0.1	0.05	0.05
351	Artemisia ordosica	9.1	11.3	0.2	0.05	0.05
352	Artemisia ordosica	9.1	11.6	0.2	0.05	0.05
353	Artemisia ordosica	8.7	11.7	0.2	0.05	0.05
354	Artemisia ordosica	9	12.5	0.2	0.05	0.05
355	Artemisia ordosica	9.6	12.2	0.3	0.1	0.2
356	Artemisia ordosica	9.5	12.4	0.3	0.1	0.2
357	Artemisia ordosica	10.1	12.5	0.2	0.1	0.2
358	Artemisia ordosica	10.3	12.7	0.3	0.1	0.2
359	Artemisia ordosica	10.5	12.9	0.2	0.2	0.2
360	Artemisia ordosica	10.3	12.6	0.3	0.1	0.2
361	Artemisia ordosica	10.5	12.2	0.2	0.1	0.2
362	Artemisia ordosica	10.1	11.9	0.2	0.1	0.2
363	Artemisia ordosica	10.3	11.7	0.2	0.1	0.2
364	Artemisia ordosica	10.2	11.4	0.2	0.1	0.2
365	Artemisia ordosica	10.7	11.3	0.3	0.3	0.3
366	Artemisia ordosica	10.8	11.6	0.3	0.2	0.2
367	Artemisia ordosica	9	10.5	0.7	0.5	0.4
368	Artemisia ordosica	8.7	10.2	0.5	0.4	0.4
369	Artemisia ordosica	10.7	10.7	0.2	0.3	0.3
370	Artemisia ordosica	10	10.9	0.3	0.3	0.2
371	Artemisia ordosica	10.5	10.5	0.2	0.3	0.2
372	Artemisia ordosica	9	9.4	0.1	0.05	0.05
373	Artemisia ordosica	7.6	8.3	0.3	0.3	0.2
374	Artemisia ordosica	7.6	8.6	0.2	0.05	0.05
375	Artemisia ordosica	7.5	8.7	0.2	0.05	0.05
376	Artemisia ordosica	6.7	8.4	0.2	0.2	0.2
377	Artemisia ordosica	7	8.6	0.1	0.05	0.05
378	Artemisia ordosica	8.4	8.9	0.3	0.05	0.05
379	Artemisia ordosica	8.3	9.2	0.2	0.05	0.05
380	Artemisia ordosica	7.5	9.2	0.2	0.05	0.05
381	Artemisia ordosica	6.7	9.1	0.2	0.05	0.05
382	Artemisia ordosica	7	9	0.1	0.1	0.2
383	Artemisia ordosica	6.7	8.9	0.1	0.05	0.05
384	Artemisia ordosica	8.4	10.2	0.3	0.3	0.3
385	Artemisia ordosica	6.9	11	0.2	0.3	0.3
386	Artemisia ordosica	8.4	11.2	0.2	0.3	0.2
387	Artemisia ordosica	7.6	12.7	0.1	0.05	0.05
388	Artemisia ordosica	7.7	12.9	0.1	0.1	0.2
389	Artemisia ordosica	7.6	13	0.2	0.05	0.05
390	Artemisia ordosica	6.4	11.5	0.2	0.1	0.1
391	Artemisia ordosica	7.3	11.6	0.3	0.4	0.3
392	Artemisia ordosica	8	11.8	0.1	0.05	0.05
393	Artemisia ordosica	5.7	11.8	0.3	0.05	0.05
394	Artemisia ordosica	6.7	12.2	0.1	0.05	0.05
395	Artemisia ordosica	5.5	12	0.1	0.05	0.05
396	Artemisia ordosica	8.5	12.8	0.2	0.3	0.2
397	Artemisia ordosica	7.8	12.8	0.2	0.3	0.2
398	Artemisia ordosica	7.6	12.4	0.1	0.05	0.05
399	Artemisia ordosica	7.5	12.4	0.1	0.05	0.05
400	Artemisia ordosica	7.4	12.5	0.1	0.05	0.05
401	Artemisia ordosica	7.3	12.5	0.1	0.05	0.05
402	Artemisia ordosica	7.2	12.5	0.1	0.05	0.05
403	Artemisia ordosica	7.1	12.4	0.1	0.05	0.05
404	Artemisia ordosica	7	12.4	0.1	0.05	0.05
405	Artemisia ordosica	6.7	12.4	0.1	0.05	0.05
406	Artemisia ordosica	16.3	16	0.2	0.3	0.3
407	Artemisia ordosica	17	15.9	0.2	0.05	0.05
408	Artemisia ordosica	17.4	16.2	0.1	0.1	0.1
409	Artemisia ordosica	15.4	16.5	0.2	0.1	0.1
410	Artemisia ordosica	16.7	16.5	0.1	0.05	0.05
411	Artemisia ordosica	18.2	16.5	0.3	0.3	0.3
412	Artemisia ordosica	19.5	16.5	0.1	0.1	0.1
413	Artemisia ordosica	17.1	16.7	0.2	0.1	0.2
414	Artemisia ordosica	16.1	16.8	0.2	0.1	0.2
415	Artemisia ordosica	17	17.1	0.1	0.1	0.1
416	Artemisia ordosica	17.6	17	0.1	0.05	0.05
417	Artemisia ordosica	18.8	17.1	0.1	0.1	0.1
418	Artemisia ordosica	15.3	17.4	0.2	0.05	0.05
419	Artemisia ordosica	17.6	17.4	0.4	0.5	0.4
420	Artemisia ordosica	18.2	17.6	0.4	0.4	0.3
421	Artemisia ordosica	19.1	17.6	0.1	0.05	0.05
422	Artemisia ordosica	16.1	17.7	0.2	0.05	0.05
423	Artemisia ordosica	19.2	17.8	0.2	0.1	0.1
424	Artemisia ordosica	16.3	17.8	0.1	0.05	0.05
425	Artemisia ordosica	15.4	18	0.2	0.1	0.1
426	Artemisia ordosica	16.9	18	0.1	0.1	0.2
427	Artemisia ordosica	16.7	18.4	0.1	0.1	0.2
428	Artemisia ordosica	17.2	18.5	0.2	0.3	0.2
429	Artemisia ordosica	17.8	18.6	0.2	0.4	0.3
430	Artemisia ordosica	16.4	18.9	0.3	0.5	0.4
431	Artemisia ordosica	17.5	19.1	0.1	0.1	0.2
432	Artemisia ordosica	18.9	18.9	0.3	0.3	0.3
433	Artemisia ordosica	18.6	19.3	0.3	0.5	0.4
434	Artemisia ordosica	17	19.4	0.1	0.1	0.2
435	Artemisia ordosica	17.8	19.7	0.1	0.3	0.2
436	Artemisia ordosica	16.1	19.5	0.2	0.1	0.1
437	Artemisia ordosica	8.3	17.4	0.4	0.4	0.3
438	Artemisia ordosica	8.6	17.9	0.5	0.6	0.5
439	Artemisia ordosica	7.6	18.2	0.2	0.1	0.2
440	Artemisia ordosica	9.7	18.5	0.3	0.5	0.4
441	Artemisia ordosica	8.7	18.5	0.1	0.05	0.05
442	Artemisia ordosica	8.7	18.7	0.3	0.3	0.2
443	Artemisia ordosica	7.8	18.8	0.2	0.2	0.2
444	Artemisia ordosica	8.6	19.2	0.3	0.3	0.2
445	Artemisia ordosica	6	19.5	0.1	0.1	0.1
446	Artemisia ordosica	7.3	19.5	0.1	0.1	0.2
447	Artemisia ordosica	7.3	19.7	0.2	0.1	0.1
448	Artemisia ordosica	6.5	16.2	0.1	0.2	0.2
449	Artemisia ordosica	7	14.1	0.2	0.05	0.05
450	Artemisia ordosica	7.4	13.5	0.3	0.2	0.2
451	Artemisia ordosica	7.5	15.2	0.2	0.1	0.1
452	Artemisia ordosica	7.5	16.2	0.2	0.1	0.2
453	Artemisia ordosica	8	15.7	0.1	0.05	0.05
454	Artemisia ordosica	8.1	15.5	0.1	0.1	0.2
455	Artemisia ordosica	8.5	15	0.1	0.1	0.2
456	Artemisia ordosica	9	14.2	0.2	0.05	0.05
457	Artemisia ordosica	9.2	15.5	0.2	0.1	0.2
458	Artemisia ordosica	9.1	15.9	0.3	0.4	0.3
459	Artemisia ordosica	9.6	14.8	0.2	0.1	0.2
460	Artemisia ordosica	10	15.9	0.2	0.1	0.2
461	Artemisia ordosica	10.1	13.6	0.2	0.1	0.2
462	Artemisia ordosica	3.2	17.1	0.2	0.3	0.2
463	Artemisia ordosica	4.2	17	0.2	0.2	0.2
464	Artemisia ordosica	4.7	17.5	0.1	0.05	0.05
465	Artemisia ordosica	5.3	17.2	0.1	0.05	0.05
466	Artemisia ordosica	5.3	17.3	0.1	0.05	0.05
467	Artemisia ordosica	5.3	17.5	0.1	0.05	0.05
468	Artemisia ordosica	5.3	17.7	0.1	0.05	0.05
469	Artemisia ordosica	5.3	17.8	0.1	0.05	0.05
470	Artemisia ordosica	5.3	17.9	0.1	0.05	0.05
471	Artemisia ordosica	5.3	18	0.1	0.05	0.05
472	Artemisia ordosica	5.4	18.1	0.1	0.2	0.2
473	Artemisia ordosica	4.8	18	0.2	0.05	0.05
474	Artemisia ordosica	4.9	18.1	0.1	0.05	0.05
475	Artemisia ordosica	4	18.1	0.2	0.05	0.05
476	Artemisia ordosica	4.3	18.4	0.2	0.4	0.3
477	Artemisia ordosica	3	18.5	0.2	0.1	0.2
478	Artemisia ordosica	3.4	18.8	0.1	0.05	0.05
479	Artemisia ordosica	4.5	18.8	0.2	0.1	0.2
480	Artemisia ordosica	5.1	19.2	0.2	0.05	0.05
481	Artemisia ordosica	5.1	19.5	0.2	0.1	0.1
482	Artemisia ordosica	4.3	19.6	0.2	0.1	0.2
483	Artemisia ordosica	4.5	19.8	0.1	0.1	0.2
484	Artemisia ordosica	5.3	19.8	0.2	0.3	0.2
485	Artemisia ordosica	8.9	21.6	0.2	0.1	0.2
486	Artemisia ordosica	8	21.6	0.2	0.05	0.05
487	Artemisia ordosica	8.1	22	0.3	0.2	0.2
488	Artemisia ordosica	9.8	22	0.3	0.1	0.1
489	Artemisia ordosica	7.4	20.3	0.2	0.2	0.2
490	Artemisia ordosica	6.5	20.8	0.5	0.3	0.3
491	Artemisia ordosica	9.7	20	0.3	0.4	0.4
492	Artemisia ordosica	8.2	20	0.2	0.1	0.1
493	Artemisia ordosica	5.8	20.8	0.9	1.2	1.3
494	Artemisia ordosica	8	20.4	0.5	0.1	0.2
495	Artemisia ordosica	8.7	21.6	0.1	0.05	0.05
496	Artemisia ordosica	9.1	22.6	0.2	0.05	0.05
497	Artemisia ordosica	9.6	22.6	0.3	0.6	0.6
498	Artemisia ordosica	5.1	22.8	0.05	0.05	0.05
499	Artemisia ordosica	5.7	23.2	0.15	0.2	0.2
500	Artemisia ordosica	7.3	23.2	0.45	0.8	0.8
501	Artemisia ordosica	9.3	23.2	0.6	1.2	1.3
502	Artemisia ordosica	5.9	23.4	0.2	0.1	0.2
503	Artemisia ordosica	6.5	23.7	0.3	0.3	0.3
504	Artemisia ordosica	6.3	24	0.3	0.4	0.3
505	Artemisia ordosica	5.6	24	0.1	0.05	0.05
506	Artemisia ordosica	5.8	24	0.4	0.3	0.2
507	Artemisia ordosica	7.1	24.4	0.7	1.1	1.1
508	Artemisia ordosica	8.2	24.9	0.2	0.1	0.1
509	Artemisia ordosica	9.7	24.1	0.8	1.6	1.5
510	Artemisia ordosica	23.9	6.6	0.2	0.1	0.2
511	Artemisia ordosica	23	6.6	0.2	0.05	0.05
512	Artemisia ordosica	23.1	7	0.3	0.2	0.2
513	Artemisia ordosica	24.8	7	0.3	0.1	0.1
514	Artemisia ordosica	22.4	5.3	0.2	0.2	0.2
515	Artemisia ordosica	21.5	5.8	0.5	0.3	0.3
516	Artemisia ordosica	24.7	5	0.3	0.4	0.4
517	Artemisia ordosica	23.2	5	0.2	0.1	0.1
518	Artemisia ordosica	20.8	5.8	0.9	1.2	1.3
519	Artemisia ordosica	23	5.4	0.5	0.1	0.2
520	Artemisia ordosica	23.7	6.6	0.1	0.05	0.05
521	Artemisia ordosica	24.1	7.6	0.2	0.05	0.05
522	Artemisia ordosica	24.6	7.6	0.3	0.6	0.6
523	Artemisia ordosica	20.1	7.8	0.05	0.05	0.05
524	Artemisia ordosica	20.7	8.2	0.15	0.2	0.2
525	Artemisia ordosica	22.3	8.2	0.45	0.8	0.8
526	Artemisia ordosica	24.3	8.2	0.6	1.2	1.3
527	Artemisia ordosica	20.9	8.4	0.2	0.1	0.2
528	Artemisia ordosica	21.5	8.7	0.3	0.3	0.3
529	Artemisia ordosica	21.3	9	0.3	0.4	0.3
530	Artemisia ordosica	20.6	9	0.1	0.05	0.05
531	Artemisia ordosica	20.8	9	0.4	0.3	0.2
532	Artemisia ordosica	22.1	9.4	0.7	1.1	1.1
533	Artemisia ordosica	23.2	9.9	0.2	0.1	0.1
534	Artemisia ordosica	24.7	9.1	0.8	1.6	1.5
535	Artemisia ordosica	24.7	25	0.45	0.8	0.6
536	Artemisia ordosica	26.5	25	0.4	0.6	0.5
537	Artemisia ordosica	26.8	25.4	0.4	0.9	0.8
538	Artemisia ordosica	28.2	25.4	0.3	0.4	0.4
539	Artemisia ordosica	28.7	25.8	0.1	0.05	0.05
540	Artemisia ordosica	28.2	25.8	0.1	0.05	0.05
541	Artemisia ordosica	25.4	25.8	0.45	0.8	0.8
542	Artemisia ordosica	27.6	26	0.3	0.3	0.2
543	Artemisia ordosica	29.4	26.6	0.6	1.2	1.3
544	Artemisia ordosica	28.6	26.6	0.45	0.9	0.8
545	Artemisia ordosica	28	26.6	0.3	0.2	0.2
546	Artemisia ordosica	25.9	27	0.3	0.4	0.4
547	Artemisia ordosica	29.1	27	0.3	0.8	0.6
548	Artemisia ordosica	28.1	27.8	0.15	0.05	0.05
549	Artemisia ordosica	26.2	28.2	0.8	1.2	1.3
550	Artemisia ordosica	26.9	28.2	0.3	0.4	0.4	dead
551	Artemisia ordosica	28.9	28.2	0.4	0.6	0.5
552	Artemisia ordosica	27.3	28.2	1.1	2.9	2.8
553	Artemisia ordosica	29.6	28.2	0.3	0.4	0.3
554	Artemisia ordosica	25.3	29.2	1.1	1.6	1.4
555	Artemisia ordosica	28.7	29.4	0.4	0.6	0.4
556	Artemisia ordosica	27.8	28.8	0.3	0.1	0.1
557	Artemisia ordosica	18.7	20	0.75	1.2	1.3
558	Artemisia ordosica	17.5	20	0.35	0.6	0.4
559	Artemisia ordosica	16.7	20	0.5	0.1	0.2
560	Artemisia ordosica	15.8	20	0.6	0.3	0.2
561	Artemisia ordosica	15.9	20.1	0.35	0.4	0.4	dead
562	Artemisia ordosica	19.2	20.4	0.6	1.5	2
563	Artemisia ordosica	17.5	20.8	0.6	1.1	1.2
564	Artemisia ordosica	15.5	21	0.05	0.05	0.05
565	Artemisia ordosica	15.7	21	0.3	0.05	0.1
566	Artemisia ordosica	17	21	0.3	0.4	0.3
567	Artemisia ordosica	15.3	22	0.3	0.2	0.2
568	Artemisia ordosica	18.2	22	0.6	1.1	1.2
569	Artemisia ordosica	17.4	22.4	0.3	0.1	0.2
570	Artemisia ordosica	16.9	22.4	0.3	0.4	0.4
571	Artemisia ordosica	16.1	22.4	0.3	0.1	0.2
572	Artemisia ordosica	15.4	22.6	0.2	0.3	0.3
573	Artemisia ordosica	16.2	22.6	0.3	0.2	0.2
574	Artemisia ordosica	18.9	22.8	0.4	0.8	0.7
575	Artemisia ordosica	17.1	22.8	0.45	0.9	0.8
576	Artemisia ordosica	15.1	23.2	0.4	0.2	0.2
577	Artemisia ordosica	15.7	23.2	0.4	0.3	0.2
578	Artemisia ordosica	16.1	23.2	0.4	0.8	0.6
579	Artemisia ordosica	19.7	23.2	0.7	1.1	1.3	dead
580	Artemisia ordosica	15.6	24	0.6	0.1	0.1
581	Artemisia ordosica	15.3	25	0.6	0.4	0.3
582	Artemisia ordosica	15.8	25	0.6	0.6	0.4
583	Artemisia ordosica	17.6	23.3	0.4	0.8	0.7
584	Artemisia ordosica	17.65	23.35	0.1	0.05	0.05
585	Artemisia ordosica	17.2	23.9	0.5	0.6	0.6
586	Artemisia ordosica	19.5	23.6	0.35	0.6	0.7
587	Artemisia ordosica	17.5	24.9	0.3	0.1	0.1
588	Artemisia ordosica	28.7	10	0.75	1.2	1.3
589	Artemisia ordosica	27.5	10	0.35	0.6	0.4
590	Artemisia ordosica	26.7	10	0.5	0.1	0.2
591	Artemisia ordosica	25.8	10	0.6	0.3	0.2
592	Artemisia ordosica	25.9	10.1	0.35	0.4	0.4	dead
593	Artemisia ordosica	29.2	10.4	0.6	1.5	2	dead
594	Artemisia ordosica	27.5	10.8	0.6	1.1	1.2
595	Artemisia ordosica	25.5	11	0.05	0.05	0.05
596	Artemisia ordosica	25.7	11	0.3	0.05	0.1
597	Artemisia ordosica	27	11	0.3	0.4	0.3
598	Artemisia ordosica	25.3	12	0.3	0.2	0.2
599	Artemisia ordosica	28.2	12	0.6	1.1	1.2
600	Artemisia ordosica	27.4	12.4	0.3	0.1	0.2
601	Artemisia ordosica	26.9	12.4	0.3	0.4	0.4
602	Artemisia ordosica	26.1	12.4	0.3	0.1	0.2
603	Artemisia ordosica	25.4	12.6	0.2	0.3	0.3
604	Artemisia ordosica	26.2	12.6	0.3	0.2	0.2
605	Artemisia ordosica	28.9	12.8	0.4	0.8	0.7
606	Artemisia ordosica	27.1	12.8	0.45	0.9	0.8
607	Artemisia ordosica	25.1	13.2	0.4	0.2	0.2
608	Artemisia ordosica	25.7	13.2	0.4	0.3	0.2
609	Artemisia ordosica	26.1	13.2	0.4	0.8	0.6	dead
610	Artemisia ordosica	29.7	13.2	0.7	1.1	1.3
611	Artemisia ordosica	25.6	14	0.6	0.1	0.1
612	Artemisia ordosica	25.3	15	0.6	0.4	0.3
613	Artemisia ordosica	25.8	15	0.6	0.6	0.4
614	Artemisia ordosica	27.6	13.3	0.4	0.8	0.7
615	Artemisia ordosica	27.65	13.35	0.1	0.05	0.05
616	Artemisia ordosica	27.2	13.9	0.5	0.6	0.6
617	Artemisia ordosica	29.5	13.6	0.35	0.6	0.7
618	Artemisia ordosica	27.5	14.9	0.3	0.1	0.1
619	Artemisia ordosica	3.9	25	0.5	0.6	0.5
620	Artemisia ordosica	2.7	25	0.3	0.1	0.2
621	Artemisia ordosica	0.9	25.4	0.4	0.4	0.4
622	Artemisia ordosica	1.2	25.4	0.1	0.5	0.4	dead
623	Artemisia ordosica	1.4	25.4	0.4	0.4	0.4
624	Artemisia ordosica	2	25.4	0.3	0.4	0.3
625	Artemisia ordosica	2.4	25.4	0.4	0.3	0.2
626	Artemisia ordosica	3.9	25.4	0.2	0.3	0.2
627	Artemisia ordosica	3.1	25.8	0.2	0.3	0.2
628	Artemisia ordosica	2.2	25.8	0.4	0.3	0.2
629	Artemisia ordosica	2.3	26.6	0.3	0.2	0.2
630	Artemisia ordosica	1.1	27	0.2	0.1	0.2
631	Artemisia ordosica	4.4	27	0.3	0.3	0.3
632	Artemisia ordosica	4.6	27.8	0.4	0.4	0.3
633	Artemisia ordosica	2.3	27.8	0.3	0.05	0.05
634	Artemisia ordosica	2.1	27.8	0.1	0.05	0.05
635	Artemisia ordosica	2.3	28.2	0.35	0.5	0.4	dead
636	Artemisia ordosica	2.5	28.2	0.5	0.9	0.8
637	Artemisia ordosica	3.5	28.2	0.1	0.1	0.1
638	Artemisia ordosica	4.3	28.2	0.4	0.9	0.8
639	Artemisia ordosica	4.9	28.2	0.6	0.4	0.4
640	Artemisia ordosica	1.7	28.7	0.3	0.3	0.3
641	Artemisia ordosica	2.6	28.45	0.2	0.05	0.05
642	Artemisia ordosica	2.5	28.4	0.1	0.05	0.05
643	Artemisia ordosica	2.5	29.45	0.3	0.6	0.7
644	Artemisia ordosica	0.7	29.9	0.4	1	0.9
645	Artemisia ordosica	3.9	28.7	0.2	0.1	0.1
646	Artemisia ordosica	4.9	28.3	0.1	0.05	0.05
647	Artemisia ordosica	4.3	28.7	0.45	0.8	0.8
648	Artemisia ordosica	3.7	28.95	0.1	0.05	0.05
649	Artemisia ordosica	3.8	29.2	0.15	0.1	0.1
650	Artemisia ordosica	4.6	29.05	0.2	0.2	0.2
651	Artemisia ordosica	4.8	28.6	0.5	0.6	0.4
652	Artemisia ordosica	3.3	29.7	0.1	0.1	0.1
653	Artemisia ordosica	3.4	30	0.1	0.1	0.2
654	Artemisia ordosica	3.9	30	0.1	0.4	0.4
655	Artemisia ordosica	5	30	0.6	0.4	0.3
656	Artemisia ordosica	25.7	0.3	0.3	0.4	0.4	dead
657	Artemisia ordosica	26.1	0.4	0.5	0.8	0.7	dead
658	Artemisia ordosica	28.7	0.45	0.3	0.3	0.3
659	Artemisia ordosica	28.8	0.7	0.3	0.4	0.3
660	Artemisia ordosica	27.5	0.8	0.2	0.05	0.1
661	Artemisia ordosica	28.7	0.8	0.1	0.05	0.05
662	Artemisia ordosica	28.3	0.8	0.15	0.05	0.1
663	Artemisia ordosica	27.7	0.8	0.2	0.15	0.1
664	Artemisia ordosica	27.5	0.8	0.1	0.05	0.05
665	Artemisia ordosica	26.7	1.2	0.4	1	1.1
666	Artemisia ordosica	28.4	1.5	0.3	0.3	0.3
667	Artemisia ordosica	25.5	1.8	0.4	1	0.8
668	Artemisia ordosica	28.3	2	0.3	0.9	0.8
669	Artemisia ordosica	30	1.6	0.4	0.6	0.5
670	Artemisia ordosica	25.2	2.5	0.5	0.8	0.6
671	Artemisia ordosica	25.6	2.5	0.5	0.8	0.7
672	Artemisia ordosica	26.7	2.3	0.2	0.05	0.05
673	Artemisia ordosica	26.8	2.3	0.2	0.1	0.2
674	Artemisia ordosica	26.9	2.3	0.3	0.2	0.2
675	Artemisia ordosica	26.65	2.4	0.3	0.05	0.1
676	Artemisia ordosica	27.2	3.3	0.35	0.6	0.4
677	Artemisia ordosica	26.9	3.1	0.3	0.3	0.3
678	Artemisia ordosica	29.6	2.8	0.3	0.5	0.4	dead
679	Artemisia ordosica	30	2.6	0.2	0.1	0.2
680	Artemisia ordosica	29.9	2.8	0.15	0.15	0.1
681	Artemisia ordosica	29.4	3.2	0.5	0.6	0.6
682	Artemisia ordosica	29.3	3.3	0.35	0.6	0.4
683	Artemisia ordosica	29.9	3.4	0.5	0.5	0.4
684	Artemisia ordosica	29.5	3.5	0.1	0.05	0.05
685	Artemisia ordosica	29.1	3.4	0.3	0.2	0.2
686	Artemisia ordosica	25.2	3.9	0.2	0.1	0.2
687	Artemisia ordosica	26.1	4.5	0.3	0.3	0.2
688	Artemisia ordosica	29.6	4.1	0.1	0.1	0.1
689	Artemisia ordosica	29.4	4.5	0.25	0.2	0.25
690	Artemisia ordosica	29.6	4.65	0.2	0.1	0.2
691	Artemisia ordosica	29.5	4.85	0.2	0.1	0.1
692	Artemisia ordosica	30	4.9	0.45	0.8	0.8
693	Artemisia ordosica	27.6	15.1	0.4	0.8	0.7
694	Artemisia ordosica	26.5	15.15	0.45	0.9	0.8
695	Artemisia ordosica	27.9	15.7	0.5	0.05	0.05
696	Artemisia ordosica	27.7	15.85	0.8	0.1	0.1
697	Artemisia ordosica	27.2	16.1	0.2	0.05	0.05
698	Artemisia ordosica	27.6	16.55	0.1	0.05	0.05
699	Artemisia ordosica	26.6	16.3	0.6	1.1	1.2
700	Artemisia ordosica	26.6	15.4	0.4	0.4	0.4
701	Artemisia ordosica	27.7	15.3	0.3	0.3	0.3
702	Artemisia ordosica	25.6	16.3	0.5	0.6	0.5
703	Artemisia ordosica	27.7	17.2	0.4	0.2	0.2
704	Artemisia ordosica	29.4	15.4	0.5	0.8	0.8
705	Artemisia ordosica	29.2	15.1	0.4	0.1	0.1
706	Artemisia ordosica	29.5	15.1	0.4	0.2	0.2
707	Artemisia ordosica	28.2	15.3	0.1	0.4	0.3
708	Artemisia ordosica	28.2	16.1	0.1	0.05	0.05
709	Artemisia ordosica	28.15	16.4	0.1	0.1	0.2
710	Artemisia ordosica	28.4	16	0.1	0.05	0.1
711	Artemisia ordosica	28.55	15.9	0.05	0.05	0.05
712	Artemisia ordosica	28.8	15.75	0.05	0.05	0.05
713	Artemisia ordosica	28.5	16.2	0.1	0.05	0.05
714	Artemisia ordosica	29.25	16.7	0.1	0.05	0.05
715	Artemisia ordosica	29.7	15.4	0.05	0.05	0.05
716	Artemisia ordosica	29.7	15.85	0.1	0.05	0.05
717	Artemisia ordosica	25.1	18.8	0.5	0.8	0.7
718	Artemisia ordosica	25.4	17.2	0.1	0.1	0.1
719	Artemisia ordosica	25.8	17.3	0.1	0.05	0.05
720	Artemisia ordosica	26.5	17.2	0.2	0.15	0.1
721	Artemisia ordosica	26.6	17.45	0.2	0.2	0.2
722	Artemisia ordosica	26.8	17.5	0.1	0.05	0.05
723	Artemisia ordosica	27.9	17.7	0.4	0.6	0.5
724	Artemisia ordosica	27.9	17.9	0.3	0.1	0.2
725	Artemisia ordosica	29.5	17.4	0.4	0.3	0.2
726	Artemisia ordosica	27.1	18.4	0.6	1.1	1.2
727	Artemisia ordosica	27.1	17.7	0.3	0.1	0.2
728	Artemisia ordosica	27.5	17.4	0.3	0.1	0.2
729	Artemisia ordosica	27.4	17.7	0.3	0.1	0.2
730	Artemisia ordosica	27.3	17.9	0.3	0.1	0.2
731	Artemisia ordosica	27.5	18	0.4	0.4	0.3
732	Artemisia ordosica	29	17.7	0.4	0.4	0.3
733	Artemisia ordosica	29	18.2	0.2	0.2	0.2
734	Artemisia ordosica	29	18.7	0.2	0.2	0.2
735	Artemisia ordosica	29.5	18.9	0.2	0.2	0.2
736	Artemisia ordosica	29.7	20	0.2	0.2	0.2
737	Artemisia ordosica	29.7	17.4	0.2	0.2	0.2
738	Artemisia ordosica	29	19.4	0.1	0.05	0.05
739	Artemisia ordosica	27.6	18.3	0.3	0.3	0.2
740	Artemisia ordosica	27.6	18.6	0.2	0.05	0.05
741	Artemisia ordosica	27.5	18.7	0.2	0.05	0.05
742	Artemisia ordosica	26.7	18.4	0.2	0.2	0.2
743	Artemisia ordosica	27	18.6	0.1	0.05	0.05
744	Artemisia ordosica	28.4	18.9	0.3	0.05	0.05
745	Artemisia ordosica	28.3	19.2	0.2	0.05	0.05
746	Artemisia ordosica	27.5	19.2	0.2	0.05	0.05
747	Artemisia ordosica	26.7	19.1	0.2	0.05	0.05
748	Artemisia ordosica	27	19	0.1	0.1	0.2
749	Artemisia ordosica	26.7	18.9	0.1	0.05	0.05
750	Artemisia ordosica	0.2	21.4	0.2	0.05	0.05
751	Artemisia ordosica	0.4	21.4	0.1	0.05	0.05
752	Artemisia ordosica	1.7	21.45	0.7	1.6	1.1	dead
753	Artemisia ordosica	3.7	20.1	0.7	0.6	0.7
754	Artemisia ordosica	3.3	20.4	0.9	1.6	1.5
755	Artemisia ordosica	2.3	21.6	0.7	1.6	1.1
756	Artemisia ordosica	3.7	21.75	0.35	0.6	0.5
757	Artemisia ordosica	1.3	23.2	0.2	0.2	0.2
758	Artemisia ordosica	1.6	23.4	0.6	0.6	0.4
759	Artemisia ordosica	2.1	23.4	0.4	0.6	0.4
760	Artemisia ordosica	2.8	23.4	0.3	0.3	0.2
761	Artemisia ordosica	3.1	22.9	0.3	0.2	0.2
762	Artemisia ordosica	3.5	22.9	0.35	0.6	0.5
763	Artemisia ordosica	1.6	23.9	0.4	0.6	0.5
764	Artemisia ordosica	1.2	24.4	0.2	0.05	0.05
765	Artemisia ordosica	1.6	24.3	0.4	0.3	0.2
766	Artemisia ordosica	3.5	24.3	0.5	1.6	1.5	dead
767	Artemisia ordosica	1.9	24.9	0.45	0.9	0.8
768	Artemisia ordosica	2.6	24.6	0.7	1.3	1.3
769	Artemisia ordosica	0.2	25	0.1	0.05	0.05
770	Artemisia ordosica	0.2	23.6	0.1	0.05	0.05
771	Artemisia ordosica	0.7	23.9	0.2	0.2	0.2
772	Artemisia ordosica	0.5	22.8	0.1	0.05	0.05
773	Artemisia ordosica	0.3	22.9	0.1	0.05	0.05
774	Artemisia ordosica	0.4	23.1	0.1	0.05	0.05
775	Artemisia ordosica	20.7	26.9	1	1.5	2
776	Artemisia ordosica	22.4	25.6	1.3	2.7	2.9
777	Artemisia ordosica	24.6	26.5	0.5	0.8	0.8
778	Artemisia ordosica	23.8	27	0.4	0.6	0.6
779	Artemisia ordosica	24.5	25.7	0.6	0.5	0.4
780	Artemisia ordosica	21.1	28.4	0.6	0.5	0.4
781	Artemisia ordosica	21.2	29.1	0.5	0.6	0.4
782	Artemisia ordosica	21.8	27.9	0.4	1.2	1.3
783	Artemisia ordosica	21.8	29.7	0.3	0.3	0.2
784	Artemisia ordosica	22.8	27.3	0.4	0.6	0.4
785	Artemisia ordosica	22.4	27.8	0.3	0.4	0.3
786	Artemisia ordosica	23.4	27.8	0.5	0.8	0.7
787	Artemisia ordosica	23	28.6	0.5	1	0.8
788	Artemisia ordosica	22.5	29.5	0.45	1.3	1.3	dead
789	Artemisia ordosica	21.4	27.5	0.5	0.8	0.7
790	Artemisia ordosica	24.8	27.9	0.8	1.6	1.1
791	Artemisia ordosica	24.5	28.8	0.45	0.8	0.8
792	Artemisia ordosica	24	28.7	0.3	0.4	0.3
793	Artemisia ordosica	23.6	29	0.35	0.6	0.6
794	Artemisia ordosica	24.5	29.4	0.5	0.4	0.3
795	Artemisia ordosica	25	29.8	0.3	0.2	0.2
796	Artemisia ordosica	24.6	29.9	0.6	0.5	0.4
797	Artemisia ordosica	24.6	15.1	0.2	0.1	0.2
798	Artemisia ordosica	22.9	15.3	0.8	1.4	1.4
799	Artemisia ordosica	20.5	16.45	0.35	0.6	0.4
800	Artemisia ordosica	21.7	16.6	0.3	0.5	0.4
801	Artemisia ordosica	22.7	16.8	0.9	1.4	1.4	dead
802	Artemisia ordosica	22.4	17.3	0.1	0.05	0.1
803	Artemisia ordosica	25	15.9	0.1	0.05	0.05
804	Artemisia ordosica	25	17	0.1	0.1	0.1
805	Artemisia ordosica	24.3	16.9	0.1	0.2	0.2
806	Artemisia ordosica	21	18.7	0.4	0.6	0.7
807	Artemisia ordosica	20.6	19	0.3	0.4	0.3
808	Artemisia ordosica	21.1	19	0.4	0.4	0.4
809	Artemisia ordosica	21.8	19.1	0.4	0.4	0.4
810	Artemisia ordosica	20.9	19.5	0.1	0.2	0.2
811	Artemisia ordosica	20.8	19.7	0.1	0.2	0.2
812	Artemisia ordosica	20.3	19.7	0.2	0.05	0.1
813	Artemisia ordosica	21.8	19.7	0.5	0.8	0.6
814	Artemisia ordosica	24.8	0.8	0.6	1.1	0.9
815	Artemisia ordosica	24.1	1.3	0.2	0.05	0.05
816	Artemisia ordosica	24.1	1.6	0.2	0.05	0.05
817	Artemisia ordosica	23.7	1.7	0.2	0.05	0.05
818	Artemisia ordosica	24	2.5	0.2	0.05	0.05
819	Artemisia ordosica	24.6	2.2	0.3	0.1	0.2
820	Artemisia ordosica	24.5	2.4	0.3	0.1	0.2
821	Artemisia ordosica	24	0.5	0.7	0.5	0.4
822	Artemisia ordosica	23.7	0.2	0.5	0.4	0.4
823	Artemisia ordosica	23.4	0.2	0.3	0.3	0.3
824	Artemisia ordosica	21.9	1	0.2	0.3	0.3
825	Artemisia ordosica	23.4	1.2	0.2	0.3	0.2
826	Artemisia ordosica	22.6	2.7	0.1	0.05	0.05
827	Artemisia ordosica	22.7	2.9	0.1	0.1	0.2
828	Artemisia ordosica	22.6	3	0.2	0.05	0.05
829	Artemisia ordosica	21.4	1.5	0.2	0.1	0.1
830	Artemisia ordosica	22.3	1.6	0.3	0.4	0.3
831	Artemisia ordosica	23	1.8	0.1	0.05	0.05
832	Artemisia ordosica	20.7	1.8	0.3	0.05	0.05
833	Artemisia ordosica	21.7	2.2	0.1	0.05	0.05
834	Artemisia ordosica	20.5	2	0.1	0.05	0.05
835	Artemisia ordosica	23.5	2.8	0.2	0.3	0.2
836	Artemisia ordosica	22.8	2.8	0.2	0.3	0.2
837	Artemisia ordosica	22.6	2.4	0.1	0.05	0.05
838	Artemisia ordosica	22.5	2.4	0.1	0.05	0.05
839	Artemisia ordosica	22.4	2.5	0.1	0.05	0.05
840	Artemisia ordosica	22.3	2.5	0.1	0.05	0.05
841	Artemisia ordosica	22.2	2.5	0.1	0.05	0.05
842	Artemisia ordosica	22.1	2.4	0.1	0.05	0.05
843	Artemisia ordosica	22	2.4	0.1	0.05	0.05
844	Artemisia ordosica	21.7	2.4	0.1	0.05	0.05
845	Artemisia ordosica	23.5	5	0.1	0.1	0.2
846	Artemisia ordosica	24	4.2	0.2	0.05	0.05
847	Artemisia ordosica	27	20.1	0.4	0.4	0.3
848	Artemisia ordosica	27.5	21.5	0.3	0.2	0.2
849	Artemisia ordosica	27.2	21.8	0.4	0.4	0.3
850	Artemisia ordosica	27.6	21.9	0.6	0.5	0.4	dead
851	Artemisia ordosica	26.6	22.4	0.35	0.6	0.6
852	Artemisia ordosica	28.2	22	0.7	1	0.8
853	Artemisia ordosica	28.8	21.9	0.7	0.8	0.6
854	Artemisia ordosica	29.7	22	0.4	0.4	0.3
855	Artemisia ordosica	29.9	25	0.05	0.05	0.05
856	Artemisia ordosica	29.2	23.8	0.6	0.6	0.7
857	Artemisia ordosica	29.3	24.3	0.3	0.4	0.4
858	Artemisia ordosica	28.7	24.4	0.5	0.6	0.4
859	Artemisia ordosica	28	23.5	0.4	0.3	0.3
860	Artemisia ordosica	28	24.4	0.6	1	0.8
861	Artemisia ordosica	27.4	24.7	0.8	1.1	1.3	dead
862	Artemisia ordosica	25.1	22.5	0.2	0.1	0.2
863	Artemisia ordosica	25.3	22.7	0.3	0.1	0.2
864	Artemisia ordosica	25.5	22.9	0.2	0.2	0.2
865	Artemisia ordosica	25.3	22.6	0.3	0.1	0.2
866	Artemisia ordosica	25.5	22.2	0.2	0.1	0.2
867	Artemisia ordosica	25.1	21.9	0.2	0.1	0.2
868	Artemisia ordosica	25.3	21.7	0.2	0.1	0.2
869	Artemisia ordosica	25.2	21.4	0.2	0.1	0.2
870	Artemisia ordosica	25.7	21.3	0.3	0.3	0.3
871	Artemisia ordosica	25.8	21.6	0.3	0.2	0.2
872	Artemisia ordosica	25.7	20.7	0.2	0.3	0.3
873	Artemisia ordosica	25	20.9	0.3	0.3	0.2
874	Artemisia ordosica	25.5	20.5	0.2	0.3	0.2
875	Artemisia ordosica	25.1	23.6	0.2	0.1	0.2
876	Artemisia ordosica	5.3	27.9	0.5	0.6	0.4
877	Artemisia ordosica	5.5	27.8	0.3	0.3	0.3
878	Artemisia ordosica	5.2	27.5	0.2	0.05	0.05
879	Artemisia ordosica	5	25.7	0.35	0.6	0.6
880	Artemisia ordosica	5.2	25.8	0.3	0.3	0.3
881	Artemisia ordosica	5.4	25.1	0.4	0.3	0.3
882	Artemisia ordosica	5.7	25.3	0.3	0.3	0.2
883	Artemisia ordosica	5.7	25.7	0.3	0.3	0.2
884	Artemisia ordosica	5.7	26.8	0.3	0.3	0.2
885	Artemisia ordosica	5.8	26.8	0.3	0.3	0.2
886	Artemisia ordosica	5.9	28.1	0.4	0.5	0.4
887	Artemisia ordosica	6.4	25.1	0.3	0.4	0.4
888	Artemisia ordosica	9.5	25.3	0.3	0.6	0.4
889	Artemisia ordosica	9.7	25.6	0.4	0.8	0.7
890	Artemisia ordosica	9.7	26.7	0.7	1.3	1.3
891	Artemisia ordosica	9.8	27.3	0.3	0.1	0.1
892	Artemisia ordosica	9.4	27.2	0.3	0.6	0.6
893	Artemisia ordosica	9.3	27.5	0.4	0.6	0.6
894	Artemisia ordosica	8.9	27.5	0.3	0.2	0.2
895	Artemisia ordosica	7.4	27.6	1	1.5	1.4
896	Artemisia ordosica	7.2	26.7	0.9	1.5	1.4
897	Artemisia ordosica	9.4	28.7	0.3	0.3	0.3
898	Artemisia ordosica	8.9	29	0.6	1	0.9
899	Artemisia ordosica	9.6	29.9	0.5	0.9	0.8
900	Artemisia ordosica	7.9	28.9	0.3	0.8	0.7
901	Artemisia ordosica	6.9	28.7	0.7	1.1	1.1
902	Artemisia ordosica	6.6	28.7	0.7	0.2	0.2
903	Artemisia ordosica	6.6	29.5	0.4	0.6	0.6
904	Artemisia ordosica	6.1	28.9	0.4	0.6	0.6
905	Artemisia ordosica	6.1	29.6	0.05	0.05	0.05
906	Artemisia ordosica	5.6	29.6	0.2	0.5	0.4
907	Artemisia ordosica	5.6	30	0.1	0.05	0.05
908	Artemisia ordosica	14.6	20.1	0.2	0.1	0.2
909	Artemisia ordosica	12.9	20.3	0.8	1.4	1.4
910	Artemisia ordosica	10.5	21.45	0.35	0.6	0.4
911	Artemisia ordosica	11.7	21.6	0.3	0.5	0.4
912	Artemisia ordosica	12.7	21.8	0.9	1.4	1.4
913	Artemisia ordosica	12.4	22.3	0.1	0.05	0.1
914	Artemisia ordosica	15	20.9	0.1	0.05	0.05
915	Artemisia ordosica	15	22	0.1	0.1	0.1
916	Artemisia ordosica	14.3	21.9	0.1	0.2	0.2
917	Artemisia ordosica	11	23.7	0.4	0.6	0.7
918	Artemisia ordosica	10.6	24	0.3	0.4	0.3
919	Artemisia ordosica	11.1	24	0.4	0.4	0.4	dead
920	Artemisia ordosica	11.8	24.1	0.4	0.4	0.4
921	Artemisia ordosica	10.9	24.5	0.1	0.2	0.2
922	Artemisia ordosica	10.8	24.7	0.1	0.2	0.2
923	Artemisia ordosica	10.3	24.7	0.2	0.05	0.1
924	Artemisia ordosica	11.8	24.7	0.5	0.8	0.6
925	Artemisia ordosica	11.7	25.2	0.3	0.4	0.4
926	Artemisia ordosica	12	25.2	0.2	0.1	0.2
927	Artemisia ordosica	10.2	25.2	0.2	0.05	0.1
928	Artemisia ordosica	10.7	25.7	0.3	0.5	0.4
929	Artemisia ordosica	15	29.6	0.4	0.4	0.3
930	Artemisia ordosica	14.8	28	0.2	0.05	0.05
931	Artemisia ordosica	14.9	28.1	0.1	0.05	0.05
932	Artemisia ordosica	14	28.1	0.2	0.05	0.05
933	Artemisia ordosica	14.3	28.4	0.2	0.4	0.3
934	Artemisia ordosica	13	28.5	0.2	0.1	0.2
935	Artemisia ordosica	13.4	28.8	0.1	0.05	0.05
936	Artemisia ordosica	14.5	28.8	0.2	0.1	0.2
937	Artemisia ordosica	14.3	29.6	0.2	0.1	0.2
938	Artemisia ordosica	14.5	29.8	0.1	0.1	0.2
939	Artemisia ordosica	13.2	27.1	0.2	0.3	0.2
940	Artemisia ordosica	14.2	27	0.2	0.2	0.2
941	Artemisia ordosica	14.7	27.5	0.1	0.05	0.05
942	Artemisia ordosica	24	23.2	0.5	0.8	0.6
943	Artemisia ordosica	24	23.4	0.7	0.6	0.7
944	Artemisia ordosica	23.3	22.4	0.4	0.4	0.3
945	Artemisia ordosica	23.6	22.9	0.5	0.6	0.5
946	Artemisia ordosica	22.6	23.2	0.2	0.1	0.2
947	Artemisia ordosica	24.7	23.5	0.3	0.5	0.4
948	Artemisia ordosica	23.7	23.5	0.1	0.05	0.05
949	Artemisia ordosica	23.7	23.7	0.3	0.3	0.2
950	Artemisia ordosica	22.8	23.8	0.2	0.2	0.2
951	Artemisia ordosica	23.6	24.2	0.3	0.3	0.2
952	Artemisia ordosica	21	24.5	0.1	0.1	0.1
953	Artemisia ordosica	22.3	24.5	0.1	0.1	0.2
954	Artemisia ordosica	22.3	24.7	0.2	0.1	0.1
955	Artemisia ordosica	21.5	21.2	0.1	0.2	0.2
956	Artemisia ordosica	22.5	20.2	0.2	0.1	0.1
957	Artemisia ordosica	22.5	21.2	0.2	0.1	0.2
958	Artemisia ordosica	23	20.7	0.1	0.05	0.05
959	Artemisia ordosica	23.1	20.5	0.1	0.1	0.2
960	Artemisia ordosica	23.5	20	0.1	0.1	0.2
961	Artemisia ordosica	24.2	20.5	0.2	0.1	0.2
962	Artemisia ordosica	24.1	20.9	0.3	0.4	0.3
963	Artemisia ordosica	25	20.9	0.2	0.1	0.2
964	Artemisia ordosica	20.3	22.2	0.1	0.05	0.05
965	Artemisia ordosica	20.3	22.3	0.1	0.05	0.05
966	Artemisia ordosica	20.3	22.5	0.1	0.05	0.05
967	Artemisia ordosica	20.3	22.7	0.1	0.05	0.05
968	Artemisia ordosica	20.3	22.8	0.1	0.05	0.05
969	Artemisia ordosica	20.3	22.9	0.1	0.05	0.05
970	Artemisia ordosica	20.3	23	0.1	0.05	0.05
971	Artemisia ordosica	20.4	23.1	0.1	0.2	0.2
972	Artemisia ordosica	20.1	24.2	0.2	0.05	0.05
973	Artemisia ordosica	20.1	24.5	0.2	0.1	0.1
974	Artemisia ordosica	20.3	24.8	0.2	0.3	0.2
975	Artemisia ordosica	19.9	25.4	0.1	0.05	0.05
976	Artemisia ordosica	19.9	25.5	0.1	0.05	0.05
977	Artemisia ordosica	18.1	25.2	0.5	0.5	0.4
978	Artemisia ordosica	18.1	26	0.5	0.6	0.4
979	Artemisia ordosica	18	26.6	0.5	1.6	1.1
980	Artemisia ordosica	18.6	26.3	0.7	1.1	1.2
981	Artemisia ordosica	17.3	29.1	0.3	0.4	0.4
982	Artemisia ordosica	17.3	28.7	0.3	0.5	0.4	dead
983	Artemisia ordosica	16.5	29.8	0.4	0.5	0.4
984	Artemisia ordosica	16.5	29.3	0.3	0.4	0.4
985	Artemisia ordosica	16.5	29.5	0.3	0.5	0.4
986	Artemisia ordosica	16.5	29.8	0.4	0.5	0.4
987	Artemisia ordosica	18.1	29.3	0.5	0.6	0.5
988	Artemisia ordosica	18.5	30	0.5	0.8	0.8
989	Artemisia ordosica	18.8	28.7	0.7	0.8	0.6
990	Artemisia ordosica	19.4	28	0.4	0.5	0.4	dead
991	Artemisia ordosica	19.8	28.6	0.4	0.8	0.6
992	Artemisia ordosica	29.9	5.4	0.1	0.05	0.05
993	Artemisia ordosica	29.9	5.5	0.1	0.05	0.05
994	Artemisia ordosica	28.1	5.2	0.5	0.5	0.4
995	Artemisia ordosica	28.1	6	0.5	0.6	0.4
996	Artemisia ordosica	28	6.6	0.5	1.6	1.1
997	Artemisia ordosica	28.6	6.3	0.7	1.1	1.2
998	Artemisia ordosica	27.3	9.1	0.3	0.4	0.4
999	Artemisia ordosica	27.3	8.7	0.3	0.5	0.4
1000	Artemisia ordosica	26.5	9.8	0.4	0.5	0.4
1001	Artemisia ordosica	26.5	9.3	0.3	0.4	0.4
1002	Artemisia ordosica	26.5	9.5	0.3	0.5	0.4
1003	Artemisia ordosica	26.5	9.8	0.4	0.5	0.4
1004	Artemisia ordosica	28.1	9.3	0.5	0.6	0.5
1005	Artemisia ordosica	28.5	10	0.5	0.8	0.8
1006	Artemisia ordosica	28.8	8.7	0.7	0.8	0.6
1007	Artemisia ordosica	29.4	8	0.4	0.5	0.4
1008	Artemisia ordosica	29.8	8.6	0.4	0.8	0.6
1009	Artemisia ordosica	24	10.1	0.2	0.05	0.05
1010	Artemisia ordosica	24.2	10.7	0.4	0.6	0.4
1011	Artemisia ordosica	24	10.7	0.1	0.05	0.05
1012	Artemisia ordosica	23.9	10.7	0.1	0.05	0.05
1013	Artemisia ordosica	20.6	10.1	0.1	0.05	0.05
1014	Artemisia ordosica	24.2	14.7	0.6	0.6	0.6
1015	Artemisia ordosica	24.5	14.1	0.6	0.6	0.4
1016	Artemisia ordosica	23	13.8	0.4	0.3	0.3
1017	Artemisia ordosica	23.2	12.4	0.5	0.4	0.4
1018	Artemisia ordosica	23.1	12.1	0.5	0.3	0.2
1019	Artemisia ordosica	22.7	12.1	0.4	0.3	0.3
1020	Artemisia ordosica	22.7	12.1	0.4	0.4	0.3
1021	Artemisia ordosica	23.3	11.1	0.5	0.4	0.3
1022	Artemisia ordosica	23.3	11.2	0.6	0.4	0.3
1023	Artemisia ordosica	20.4	13.6	0.4	0.6	0.5
1024	Artemisia ordosica	20.2	15	0.5	0.6	0.5
1025	Artemisia ordosica	21.3	11	0.2	0.3	0.3
1026	Artemisia ordosica	22	10.9	0.2	0.05	0.05
1027	Artemisia ordosica	22.4	11.2	0.1	0.1	0.1
1028	Artemisia ordosica	20.4	11.5	0.2	0.1	0.1
1029	Artemisia ordosica	21.7	11.5	0.1	0.05	0.05
1030	Artemisia ordosica	23.2	11.5	0.3	0.3	0.3
1031	Artemisia ordosica	24.5	11.5	0.1	0.1	0.1
1032	Artemisia ordosica	22.1	11.7	0.2	0.1	0.2
1033	Artemisia ordosica	21.1	11.8	0.2	0.1	0.2
1034	Artemisia ordosica	22	12.1	0.1	0.1	0.1
1035	Artemisia ordosica	22.6	12	0.1	0.05	0.05
1036	Artemisia ordosica	23.8	12.1	0.1	0.1	0.1
1037	Artemisia ordosica	20.3	12.4	0.2	0.05	0.05
1038	Artemisia ordosica	22.6	12.4	0.4	0.5	0.4
1039	Artemisia ordosica	23.2	12.6	0.4	0.4	0.3
1040	Artemisia ordosica	24.1	12.6	0.1	0.05	0.05
1041	Artemisia ordosica	21.1	12.7	0.2	0.05	0.05
1042	Artemisia ordosica	24.2	12.8	0.2	0.1	0.1
1043	Artemisia ordosica	21.3	12.8	0.1	0.05	0.05
1044	Artemisia ordosica	20.4	13	0.2	0.1	0.1
1045	Artemisia ordosica	21.9	13	0.1	0.1	0.2
1046	Artemisia ordosica	21.7	13.4	0.1	0.1	0.2
1047	Artemisia ordosica	22.2	13.5	0.2	0.3	0.2
1048	Artemisia ordosica	22.8	13.6	0.2	0.4	0.3
1049	Artemisia ordosica	21.4	13.9	0.3	0.5	0.4
1050	Artemisia ordosica	22.5	14.1	0.1	0.1	0.2
1051	Artemisia ordosica	23.9	13.9	0.3	0.3	0.3
1052	Artemisia ordosica	23.6	14.3	0.3	0.5	0.4
1053	Artemisia ordosica	22	14.4	0.1	0.1	0.2
1054	Artemisia ordosica	22.8	14.7	0.1	0.3	0.2
1055	Artemisia ordosica	21.1	14.5	0.2	0.1	0.1

## Sheet: plot 4
No.	species	coordinate（m）		height（m）	crown diameters（m）		Notes
		north	west
1	Artemisia ordosica	11	0	0.58	0.03	0.05
2	Artemisia ordosica	15.3	0	0.76	1	1.2
3	Artemisia ordosica	26	0	0.58	0.03	0.05
4	Artemisia ordosica	17.6	0.2	0.5	0.3	0.3
5	Artemisia ordosica	21.6	0.2	0.45	0.6	0.7
6	Artemisia ordosica	28.1	0.36	0.64	0.6	0.7
7	Artemisia ordosica	9.6	0.4	0.4	0.2	0.2
8	Artemisia ordosica	10.2	0.4	0.58	0.05	0.05
9	Artemisia ordosica	12.3	0.4	0.58	0.1	0.1
10	Artemisia ordosica	17.1	0.4	0.58	0.05	0.05
11	Artemisia ordosica	24.6	0.4	0.4	0.2	0.2
12	Artemisia ordosica	25.6	0.4	0.58	0.1	0.1
13	Artemisia ordosica	27.3	0.4	0.58	0.1	0.1
14	Artemisia ordosica	29.3	0.4	0.59	0.3	0.3
15	Artemisia ordosica	6.15	0.8	0.6	0.6	0.7	dead
16	Artemisia ordosica	9.6	0.8	0.4	0.2	0.3
17	Artemisia ordosica	11.2	0.8	0.59	0.3	0.3
18	Artemisia ordosica	16.5	0.8	0.64	0.6	0.7
19	Artemisia ordosica	21.15	0.8	0.6	0.6	0.7
20	Artemisia ordosica	24.6	0.8	0.4	0.2	0.3
21	Artemisia ordosica	12.5	1	0.4	0.2	0.3
22	Artemisia ordosica	16.2	1	0.59	0.3	0.3
23	Artemisia ordosica	29.3	1	1.16	1.8	2	dead
24	Artemisia ordosica	6.1	1.2	0.4	0.25	0.3
25	Artemisia ordosica	16.6	1.2	0.4	0.2	0.2
26	Artemisia ordosica	26.2	1.2	0.59	0.3	0.4
27	Artemisia ordosica	0	1.5	0.65	0.8	0.8
28	Artemisia ordosica	9.6	1.6	0.61	0.5	0.5
29	Artemisia ordosica	13.6	1.6	0.58	0.1	0.2
30	Artemisia ordosica	20	1.6	1.1	1.5	1.6
31	Artemisia ordosica	24.6	1.6	0.61	0.5	0.5
32	Artemisia ordosica	28.6	1.6	0.58	0.1	0.2
33	Artemisia ordosica	0.7	1.8	0.65	0.9	1
34	Artemisia ordosica	10.5	1.8	0.4	0.2	0.2
35	Artemisia ordosica	25.5	1.8	0.4	0.2	0.2
36	Artemisia ordosica	11	2	0.6	0.4	0.5
37	Artemisia ordosica	13.6	2	0.58	0.1	0.2
38	Artemisia ordosica	16.8	2	0.4	0.2	0.3
39	Artemisia ordosica	26.3	2	0.58	0.1	0.2
40	Artemisia ordosica	9.6	2.4	0.4	0.2	0.2
41	Artemisia ordosica	16.1	2.4	0.4	0.2	0.2
42	Artemisia ordosica	29.6	2.4	0.84	1.3	1.3	dead
43	Artemisia ordosica	10.6	2.6	0.61	0.5	0.5
44	Artemisia ordosica	14.4	2.6	0.4	0.2	0.3
45	Artemisia ordosica	16.6	2.6	0.65	0.7	0.7
46	Artemisia ordosica	5.4	2.7	0.4	0.2	0.3
47	Artemisia ordosica	6.8	2.7	0.4	0.2	0.3
48	Artemisia ordosica	7.3	2.8	0.4	0.2	0.3
49	Artemisia ordosica	10	2.8	0.58	0.05	0.05
50	Artemisia ordosica	10.9	2.8	0.67	0.8	0.8
51	Artemisia ordosica	12.2	2.8	0.4	0.2	0.3
52	Artemisia ordosica	14.8	2.8	0.4	0.2	0.2
53	Artemisia ordosica	22.1	2.8	0.4	0.2	0.3
54	Artemisia ordosica	24.6	2.8	0.59	0.3	0.4
55	Artemisia ordosica	27.2	2.8	0.4	0.2	0.3
56	Artemisia ordosica	29.8	2.8	0.4	0.2	0.2
57	Artemisia ordosica	6.3	2.9	0.7	0.2	0.3
58	Artemisia ordosica	20.6	2.9	0.7	0.2	0.3
59	Artemisia ordosica	6.5	3	0.7	0.2	0.3
60	Artemisia ordosica	7.7	3	0.7	0.2	0.3
61	Artemisia ordosica	21.5	3	0.7	0.2	0.3
62	Artemisia ordosica	22.8	3	0.7	0.2	0.3
63	Artemisia ordosica	5.9	3.1	0.7	0.2	0.3
64	Artemisia ordosica	7.6	3.1	0.7	0.2	0.3
65	Artemisia ordosica	20.9	3.1	0.7	0.2	0.3
66	Artemisia ordosica	6.1	3.2	0.7	0.2	0.3
67	Artemisia ordosica	6.7	3.2	0.7	0.2	0.3
68	Artemisia ordosica	11.7	3.2	0.4	0.2	0.2
69	Artemisia ordosica	12.7	3.2	0.4	0.2	0.2
70	Artemisia ordosica	14.8	3.2	0.58	0.03	0.05
71	Artemisia ordosica	17.1	3.2	0.61	0.5	0.5
72	Artemisia ordosica	17.8	3.2	0.58	0.05	0.07
73	Artemisia ordosica	27.2	3.2	0.58	0.05	0.05
74	Artemisia ordosica	29.8	3.2	0.58	0.03	0.05
75	Artemisia ordosica	5.4	3.3	0.4	0.2	0.3
76	Artemisia ordosica	7.4	3.3	0.4	0.2	0.3
77	Artemisia ordosica	20.4	3.3	0.4	0.2	0.3
78	Artemisia ordosica	22.4	3.3	0.4	0.2	0.3
79	Artemisia ordosica	5.2	3.4	0.4	0.2	0.3
80	Artemisia ordosica	6.3	3.4	0.4	0.2	0.3
81	Artemisia ordosica	7.7	3.4	0.4	0.2	0.3
82	Artemisia ordosica	20.2	3.4	0.7	0.2	0.3
83	Artemisia ordosica	21.7	3.4	0.7	0.2	0.3
84	Artemisia ordosica	22.7	3.4	0.7	0.2	0.3
85	Artemisia ordosica	5.4	3.6	0.4	0.2	0.3
86	Artemisia ordosica	6	3.6	0.4	0.2	0.3
87	Artemisia ordosica	7.6	3.6	0.4	0.2	0.3
88	Artemisia ordosica	10	3.6	0.5	0.8	0.9
89	Artemisia ordosica	12.3	3.6	0.4	0.2	0.2
90	Artemisia ordosica	14.2	3.6	0.64	0.6	0.7
91	Artemisia ordosica	15	3.6	0.58	0.05	0.05
92	Artemisia ordosica	20.4	3.6	0.4	0.2	0.3
93	Artemisia ordosica	22.6	3.6	0.4	0.2	0.3
94	Artemisia ordosica	29.2	3.6	0.64	0.6	0.7	dead
95	Artemisia ordosica	30	3.6	0.58	0.05	0.05
96	Artemisia ordosica	7	3.7	0.4	0.2	0.3
97	Artemisia ordosica	7.2	3.7	0.4	0.2	0.3
98	Artemisia ordosica	22	3.7	0.4	0.2	0.3
99	Artemisia ordosica	5.1	3.8	0.4	0.2	0.3
100	Artemisia ordosica	6.9	3.8	0.4	0.2	0.3
101	Artemisia ordosica	7.9	3.8	0.4	0.2	0.3
102	Artemisia ordosica	21.9	3.8	0.4	0.2	0.3
103	Artemisia ordosica	6.6	3.9	0.4	0.2	0.3
104	Artemisia ordosica	21.6	3.9	0.4	0.2	0.3
105	Artemisia ordosica	5.3	4	0.4	0.2	0.3
106	Artemisia ordosica	5.6	4	0.4	0.2	0.3
107	Artemisia ordosica	7.7	4	0.4	0.2	0.3
108	Artemisia ordosica	10.8	4	0.6	0.4	0.4	dead
109	Artemisia ordosica	11.3	4	0.4	0.2	0.3
110	Artemisia ordosica	14.1	4	0.66	0.7	0.8
111	Artemisia ordosica	14.7	4	0.58	0.1	0.1
112	Artemisia ordosica	20.6	4	0.4	0.2	0.3
113	Artemisia ordosica	25.8	4	0.6	0.4	0.4
114	Artemisia ordosica	26.3	4	0.4	0.2	0.3
115	Artemisia ordosica	29.7	4	0.58	0.1	0.1
116	Artemisia ordosica	22.9	4.1	0.4	0.2	0.3
117	Artemisia ordosica	5.4	4.2	0.4	0.2	0.3
118	Artemisia ordosica	5.9	4.2	0.4	0.2	0.3
119	Artemisia ordosica	6.7	4.2	0.4	0.2	0.3
120	Artemisia ordosica	20.9	4.2	0.4	0.2	0.3
121	Artemisia ordosica	28.2	4.2	0.84	1.3	1.3	dead
122	Artemisia ordosica	20.3	4.2	0.4	0.2	0.3
123	Artemisia ordosica	6.1	4.3	0.4	0.2	0.3
124	Artemisia ordosica	7.8	4.3	0.4	0.2	0.3
125	Artemisia ordosica	22.8	4.3	0.4	0.2	0.3
126	Artemisia ordosica	6.4	4.4	0.4	0.2	0.3
127	Artemisia ordosica	7.1	4.4	0.4	0.2	0.3
128	Artemisia ordosica	7.4	4.4	0.4	0.2	0.3
129	Artemisia ordosica	9.6	4.4	0.8	1.1	1.3
130	Artemisia ordosica	14.8	4.4	0.58	0.1	0.2
131	Artemisia ordosica	21.1	4.4	0.4	0.2	0.3
132	Artemisia ordosica	22.1	4.4	0.4	0.2	0.3
133	Artemisia ordosica	22.6	4.4	0.4	0.2	0.3
134	Artemisia ordosica	24.6	4.4	0.8	1.1	1.3
135	Artemisia ordosica	29.2	4.4	0.58	0.1	0.2
136	Artemisia ordosica	5.2	4.5	0.7	0.2	0.3
137	Artemisia ordosica	6.7	4.5	0.7	0.2	0.3
138	Artemisia ordosica	21.7	4.5	0.4	0.2	0.3
139	Artemisia ordosica	7.1	4.6	0.4	0.2	0.3
140	Artemisia ordosica	5.5	4.7	0.4	0.2	0.3
141	Artemisia ordosica	20.5	4.7	0.4	0.2	0.3
142	Artemisia ordosica	20.9	4.7	0.4	0.2	0.3
143	Artemisia ordosica	21.9	4.7	0.4	0.2	0.3
144	Artemisia ordosica	10.4	4.8	0.4	0.2	0.3
145	Artemisia ordosica	14.8	4.8	0.4	0.2	0.2
146	Artemisia ordosica	29.8	4.8	0.4	0.2	0.2
147	Artemisia ordosica	5.9	4.9	0.4	0.2	0.3
148	Artemisia ordosica	1	5	0.58	0.03	0.05
149	Artemisia ordosica	6.4	5	0.4	0.2	0.3
150	Artemisia ordosica	8.2	5	0.67	0.8	0.8	dead
151	Artemisia ordosica	20.3	5	0.76	1	1.2
152	Artemisia ordosica	21.4	5	0.4	0.2	0.3
153	Artemisia ordosica	7	5.2	0.4	0.2	0.3
154	Artemisia ordosica	13.5	5.2	0.58	0.1	0.1
155	Artemisia ordosica	18	5.2	0.66	0.7	0.8
156	Artemisia ordosica	22.6	5.2	0.59	0.3	0.3
157	Artemisia ordosica	28.5	5.2	0.58	0.1	0.1
158	Artemisia ordosica	6.6	5.3	0.4	0.2	0.3
159	Artemisia ordosica	7.8	5.3	0.4	0.2	0.3
160	Artemisia ordosica	15.8	5.3	0.59	0.3	0.3
161	Artemisia ordosica	16.6	5.3	0.59	0.3	0.3
162	Artemisia ordosica	3.1	5.36	0.64	0.6	0.7
163	Artemisia ordosica	0.2	5.4	0.59	0.05	0.05
164	Artemisia ordosica	2.3	5.4	0.59	0.1	0.1
165	Artemisia ordosica	4.3	5.4	0.59	0.3	0.3
166	Artemisia ordosica	5.4	5.4	0.4	0.2	0.3
167	Artemisia ordosica	7.6	5.4	0.4	0.2	0.3
168	Artemisia ordosica	20.4	5.4	0.4	0.2	0.3
169	Artemisia ordosica	21.4	5.4	0.59	0.1	0.2
170	Artemisia ordosica	22.1	5.4	0.59	0.05	0.05
171	Artemisia ordosica	16.9	5.5	0.4	0.2	0.3
172	Artemisia ordosica	18.1	5.5	0.67	0.8	0.8
173	Artemisia ordosica	7.1	5.8	0.59	0.3	0.4
174	Artemisia ordosica	12.6	5.8	0.59	0.1	0.1
175	Artemisia ordosica	13.5	5.8	0.4	0.2	0.3
176	Artemisia ordosica	13.9	5.8	0.58	0.1	0.1
177	Artemisia ordosica	14.4	5.8	0.4	0.2	0.2
178	Artemisia ordosica	27.6	5.8	0.58	0.1	0.1
179	Artemisia ordosica	28.5	5.8	0.4	0.2	0.3
180	Artemisia ordosica	28.7	5.8	0.58	0.1	0.1
181	Artemisia ordosica	29.4	5.8	0.4	0.2	0.2
182	Artemisia ordosica	25.1	5.8	1.92	2.9	2.8	dead
183	Artemisia ordosica	19.4	5.9	0.63	0.5	0.7
184	Artemisia ordosica	16.8	5.9	0.6	0.4	0.5
185	Artemisia ordosica	16.4	5.9	0.65	0.7	0.7
186	Artemisia ordosica	2.5	6	0.4	0.2	0.3
187	Artemisia ordosica	4.3	6	1.16	1.8	2
188	Artemisia ordosica	7	6	0.6	0.4	0.4
189	Artemisia ordosica	22	6	0.6	0.4	0.4
190	Artemisia ordosica	2.3	6.2	0.96	1.5	1.6	dead
191	Artemisia ordosica	6.6	6.2	0.4	0.2	0.2
192	Artemisia ordosica	12.5	6.2	0.58	0.1	0.1
193	Artemisia ordosica	13.3	6.2	0.4	0.2	0.2
194	Artemisia ordosica	14.6	6.2	0.4	0.2	0.2
195	Artemisia ordosica	15.3	6.2	0.58	0.1	0.1
196	Artemisia ordosica	17.1	6.2	0.73	1	1
197	Artemisia ordosica	21.6	6.2	0.4	0.2	0.2
198	Artemisia ordosica	27.5	6.2	0.58	0.1	0.1
199	Artemisia ordosica	28.5	6.2	0.58	0.07	0.08
200	Artemisia ordosica	29.6	6.2	0.4	0.2	0.2
201	Artemisia ordosica	0	6.6	0.59	0.3	0.3
202	Artemisia ordosica	3.6	6.6	0.58	0.1	0.2
203	Artemisia ordosica	4.1	6.6	0.58	0.1	0.1
204	Artemisia ordosica	16.4	6.7	0.58	0.1	0.1
205	Artemisia ordosica	18.7	6.7	0.58	0.1	0.1
206	Artemisia ordosica	0.5	6.8	0.4	0.2	0.2
207	Artemisia ordosica	1.3	7	0.58	0.1	0.2
208	Artemisia ordosica	3.6	7	0.58	0.1	0.2
209	Artemisia ordosica	6.8	7	0.4	0.2	0.3
210	Artemisia ordosica	14.5	7	0.4	0.2	0.3
211	Artemisia ordosica	27.8	7	0.67	0.8	0.8
212	Artemisia ordosica	29.5	7	0.4	0.2	0.3
213	Artemisia ordosica	6.1	7.4	0.4	0.2	0.2
214	Artemisia ordosica	7.7	7.4	0.82	1.2	1.3
215	Artemisia ordosica	11.9	7.4	0.58	0.1	0.1
216	Artemisia ordosica	13.1	7.4	0.58	0.1	0.1
217	Artemisia ordosica	14.6	7.4	0.58	0.1	0.1
218	Artemisia ordosica	15.5	7.4	0.4	0.2	0.3
219	Artemisia ordosica	21.1	7.4	0.4	0.2	0.2
220	Artemisia ordosica	22.7	7.4	0.82	1.2	1.3
221	Artemisia ordosica	26.9	7.4	0.58	0.1	0.1
222	Artemisia ordosica	28.1	7.4	0.58	0.1	0.1
223	Artemisia ordosica	29.6	7.4	0.58	0.1	0.1
224	Artemisia ordosica	15.1	7.5	0.4	0.2	0.2
225	Artemisia ordosica	18.2	7.5	0.58	0.1	0.2
226	Artemisia ordosica	15.1	7.5	0.4	0.2	0.2
227	Artemisia ordosica	0.4	7.6	0.58	0.1	0.2
228	Artemisia ordosica	4.4	7.6	0.4	0.2	0.3
229	Artemisia ordosica	8.9	7.6	1.01	1.6	1.7	dead
230	Artemisia ordosica	23.9	7.6	1.01	1.6	1.7
231	Artemisia ordosica	0	7.8	0.58	0.05	0.05
232	Artemisia ordosica	2.2	7.8	0.59	0.2	0.3
233	Artemisia ordosica	4.8	7.8	0.58	0.2	0.2
234	Artemisia ordosica	5.4	7.8	0.59	0.3	0.4
235	Artemisia ordosica	7.6	7.8	0.58	0.05	0.05
236	Artemisia ordosica	9.6	7.8	0.58	0.1	0.2
237	Artemisia ordosica	16.6	7.8	0.59	0.3	0.3
238	Artemisia ordosica	20.4	7.8	0.59	0.3	0.4
239	Artemisia ordosica	22.6	7.8	0.58	0.05	0.05
240	Artemisia ordosica	24.6	7.8	0.58	0.1	0.2
241	Artemisia ordosica	26.6	7.8	0.61	0.5	0.5
242	Artemisia ordosica	9.8	8	0.58	0.1	0.2
243	Artemisia ordosica	11.2	8	0.58	0.1	0.2
244	Artemisia ordosica	16.9	8	0.59	0.2	0.3
245	Artemisia ordosica	27.5	8	0.58	0.1	0.2
246	Artemisia ordosica	1.7	8.2	0.58	0.2	0.2
247	Artemisia ordosica	2.2	8.2	0.58	0.05	0.05
248	Artemisia ordosica	2.7	8.2	0.58	0.2	0.2
249	Artemisia ordosica	4.8	8.2	0.58	0.03	0.05
250	Artemisia ordosica	5.4	8.2	0.59	0.3	0.3
251	Artemisia ordosica	6.3	8.2	0.65	0.7	0.7
252	Artemisia ordosica	7.8	8.2	0.58	0.05	0.07
253	Artemisia ordosica	21.3	8.2	0.65	0.7	0.7
254	Artemisia ordosica	2.3	8.6	0.58	0.2	0.2
255	Artemisia ordosica	5	8.6	0.58	0.05	0.05
256	Artemisia ordosica	20	8.6	0.58	0.05	0.05
257	Artemisia ordosica	0.8	9	0.6	0.4	0.4
258	Artemisia ordosica	1.3	9	0.59	0.2	0.3
259	Artemisia ordosica	4.1	9	0.66	0.7	0.8
260	Artemisia ordosica	4.7	9	0.58	0.1	0.1
261	Artemisia ordosica	3.2	9.2	0.84	1.3	1.3
262	Artemisia ordosica	16.4	9.2	0.58	0.1	0.1
263	Artemisia ordosica	4.2	9.4	0.58	0.1	0.2
264	Artemisia ordosica	4.8	9.4	0.58	0.1	0.2
265	Artemisia ordosica	22.5	9.4	0.65	0.7	0.7
266	Artemisia ordosica	0.4	9.8	0.59	0.2	0.3
267	Artemisia ordosica	4.8	9.8	0.58	0.2	0.2
268	Artemisia ordosica	6.6	9.8	0.59	0.2	0.3
269	Artemisia ordosica	21.6	9.8	0.59	0.2	0.3
270	Artemisia ordosica	10.8	10	0.58	0.1	0.1
271	Artemisia ordosica	15.1	10	0.58	0.2	0.2
272	Artemisia ordosica	25.8	10	0.58	0.1	0.1
273	Artemisia ordosica	5.6	10.1	0.8	1.6	1.7
274	Artemisia ordosica	26.6	10.2	0.45	0.6	0.7
275	Artemisia ordosica	23	10.2	0.66	0.7	0.8	dead
276	Artemisia ordosica	11.6	10.3	0.59	0.3	0.3
277	Artemisia ordosica	13.1	10.3	0.66	0.7	0.8
278	Artemisia ordosica	2.5	10.3	0.61	0.5	0.5
279	Artemisia ordosica	1.6	10.3	0.61	0.5	0.5
280	Artemisia ordosica	10.8	10.3	0.59	0.3	0.3
281	Artemisia ordosica	29.6	10.4	0.4	0.2	0.2
282	Artemisia ordosica	11.9	10.5	0.4	0.2	0.3
283	Artemisia ordosica	1.2	10.5	0.58	0.1	0.2
284	Artemisia ordosica	2.5	10.5	0.58	0.1	0.2
285	Artemisia ordosica	3.4	10.5	0.86	1.3	1.4
286	Artemisia ordosica	26.15	10.8	0.6	0.6	0.7
287	Artemisia ordosica	21	10.8	1.07	1.7	1.8
288	Artemisia ordosica	14.4	10.9	0.63	0.5	0.7
289	Artemisia ordosica	11.8	10.9	0.6	0.4	0.5
290	Artemisia ordosica	15.1	11.2	0.7	0.9	1
291	Artemisia ordosica	20.3	11.2	0.59	0.1	0.1
292	Artemisia ordosica	26.1	11.2	0.4	0.25	0.3
293	Artemisia ordosica	22.1	11.2	0.73	0.9	1.1
294	Artemisia ordosica	15.8	11.3	0.6	0.8	0.8
295	Artemisia ordosica	1.8	11.3	0.89	1.3	1.5
296	Artemisia ordosica	3.1	11.3	0.6	0.4	0.4	dead
297	Artemisia ordosica	3.9	11.3	0.59	0.3	0.3
298	Artemisia ordosica	7.9	11.5	0.8	0.7	0.8
299	Artemisia ordosica	15	11.5	0.65	0.8	0.8
300	Artemisia ordosica	30	11.6	0.59	0.3	0.3
301	Artemisia ordosica	13.7	11.7	0.58	0.1	0.1
302	Artemisia ordosica	3.8	11.7	0.6	0.4	0.4
303	Artemisia ordosica	1.1	11.7	0.64	0.6	0.7
304	Artemisia ordosica	26.3	12	0.8	0.9	0.9
305	Artemisia ordosica	20.2	12	0.59	0.3	0.4
306	Artemisia ordosica	0.7	12.1	0.82	1.2	1.3
307	Artemisia ordosica	9.2	12.4	1	0.8	0.9
308	Artemisia ordosica	20.5	12.4	0.4	0.2	0.3
309	Artemisia ordosica	20.9	12.4	0.4	0.2	0.2
310	Artemisia ordosica	29.6	12.4	0.4	0.2	0.2
311	Artemisia ordosica	24.5	12.4	0.6	0.4	0.4
312	Artemisia ordosica	0.8	12.5	0.58	0.1	0.1
313	Artemisia ordosica	10.1	12.5	0.4	0.2	0.2
314	Artemisia ordosica	13.2	12.5	0.58	0.1	0.2
315	Artemisia ordosica	16	12.5	0.58	0.03	0.05
316	Artemisia ordosica	15.3	12.5	0.65	0.7	0.7
317	Artemisia ordosica	5.4	12.6	0.58	0.1	0.2
318	Artemisia ordosica	9.4	12.6	0.4	0.2	0.3
319	Artemisia ordosica	1.5	12.7	0.4	0.2	0.3
320	Artemisia ordosica	23.5	12.7	0.58	0.1	0.1
321	Artemisia ordosica	13	12.7	0.66	0.7	0.8
322	Artemisia ordosica	22.7	12.7	0.75	1	1.1
323	Artemisia ordosica	23.8	12.7	0.6	0.4	0.5
324	Artemisia ordosica	24.3	12.7	0.62	0.5	0.6
325	Artemisia ordosica	4.6	12.8	0.59	0.3	0.4
326	Artemisia ordosica	5	12.8	0.58	0.05	0.05
327	Artemisia ordosica	5.5	12.8	0.6	0.4	0.5
328	Artemisia ordosica	7.2	12.8	0.4	0.2	0.3
329	Artemisia ordosica	9.8	12.8	0.4	0.2	0.2
330	Artemisia ordosica	27.6	12.8	0.58	0.05	0.05
331	Artemisia ordosica	18.1	12.86	0.64	0.6	0.7
332	Artemisia ordosica	1.3	12.9	0.4	0.2	0.3
333	Artemisia ordosica	15.2	12.9	0.58	0.05	0.05
334	Artemisia ordosica	15.9	12.9	0.59	0.3	0.4
335	Artemisia ordosica	17	12.9	0.59	0.3	0.4
336	Artemisia ordosica	17.3	12.9	0.58	0.1	0.1
337	Artemisia ordosica	19.3	12.9	0.59	0.3	0.3
338	Artemisia ordosica	18.5	12.9	0.63	0.5	0.7	dead
339	Artemisia ordosica	0.9	13.1	0.4	0.2	0.3
340	Artemisia ordosica	1.2	13.1	0.4	0.2	0.3
341	Artemisia ordosica	1.1	13.2	0.4	0.2	0.3
342	Artemisia ordosica	1.7	13.2	0.4	0.2	0.3
343	Artemisia ordosica	2	13.2	0.4	0.2	0.3
344	Artemisia ordosica	7.2	13.2	0.58	0.05	0.05
345	Artemisia ordosica	7.7	13.2	0.4	0.2	0.2
346	Artemisia ordosica	9.8	13.2	0.58	0.03	0.05
347	Artemisia ordosica	25.4	13.2	0.59	0.3	0.3
348	Artemisia ordosica	26.3	13.2	0.65	0.7	0.7
349	Artemisia ordosica	27.1	13.2	0.61	0.5	0.5
350	Artemisia ordosica	27.8	13.2	0.58	0.05	0.07
351	Artemisia ordosica	0.4	13.3	0.4	0.2	0.3
352	Artemisia ordosica	0.8	13.3	0.4	0.2	0.3
353	Artemisia ordosica	11	13.3	1.07	1.7	1.8
354	Artemisia ordosica	16.2	13.3	0.59	0.3	0.3
355	Artemisia ordosica	22.6	13.3	0.58	0.1	0.1
356	Artemisia ordosica	22.9	13.3	0.58	0.1	0.1
357	Artemisia ordosica	23.5	13.3	0.4	0.2	0.3
358	Artemisia ordosica	23.7	13.3	0.58	0.1	0.1
359	Artemisia ordosica	24.4	13.3	0.4	0.2	0.2
360	Artemisia ordosica	15.1	13.3	0.64	0.6	0.7
361	Artemisia ordosica	15.5	13.3	0.59	0.3	0.4
362	Artemisia ordosica	16.2	13.3	0.59	0.3	0.3
363	Artemisia ordosica	16.9	13.3	0.6	0.4	0.5
364	Artemisia ordosica	11	13.3	1.07	1.7	1.8
365	Artemisia ordosica	24.4	13.3	0.4	0.2	0.2
366	Artemisia ordosica	23.5	13.3	0.4	0.2	0.3
367	Artemisia ordosica	23.2	13.3	0.59	0.3	0.4
368	Artemisia ordosica	20.1	13.3	1.92	2.9	2.8
369	Artemisia ordosica	0.2	13.4	0.4	0.2	0.3
370	Artemisia ordosica	1.7	13.4	0.4	0.2	0.3
371	Artemisia ordosica	2.3	13.4	0.4	0.2	0.3
372	Artemisia ordosica	2.7	13.4	0.4	0.2	0.3
373	Artemisia ordosica	17.5	13.5	0.4	0.2	0.3
374	Artemisia ordosica	19.3	13.5	1.16	1.8	2
375	Artemisia ordosica	0.4	13.6	0.4	0.2	0.3
376	Artemisia ordosica	7.3	13.6	0.4	0.2	0.2
377	Artemisia ordosica	10	13.6	0.58	0.05	0.05
378	Artemisia ordosica	25	13.6	0.58	0.05	0.05
379	Artemisia ordosica	2	13.7	0.7	0.2	0.3
380	Artemisia ordosica	10.3	13.7	0.58	0.1	0.1
381	Artemisia ordosica	17.3	13.7	0.96	1.5	1.6
382	Artemisia ordosica	22.5	13.7	0.58	0.1	0.1
383	Artemisia ordosica	23.3	13.7	0.58	0.2	0.2
384	Artemisia ordosica	24.6	13.7	0.4	0.2	0.2
385	Artemisia ordosica	17.3	13.7	0.96	1.5	1.6
386	Artemisia ordosica	16.2	13.7	0.59	0.3	0.4
387	Artemisia ordosica	15.6	13.7	0.6	0.4	0.5
388	Artemisia ordosica	12.1	13.7	0.73	0.9	1.1
389	Artemisia ordosica	23.3	13.7	0.4	0.2	0.2
390	Artemisia ordosica	24	13.7	0.59	0.3	0.4
391	Artemisia ordosica	24.6	13.7	0.4	0.2	0.2
392	Artemisia ordosica	1.1	13.8	0.4	0.2	0.3
393	Artemisia ordosica	0.7	14	0.4	0.2	0.3
394	Artemisia ordosica	2.1	14	0.4	0.2	0.3
395	Artemisia ordosica	2.7	14	0.4	0.2	0.3
396	Artemisia ordosica	6.3	14	0.4	0.2	0.3
397	Artemisia ordosica	9.1	14	0.66	0.7	0.8	dead
398	Artemisia ordosica	9.7	14	0.58	0.1	0.1
399	Artemisia ordosica	1.4	14.1	0.4	0.2	0.3
400	Artemisia ordosica	2.9	14.1	0.4	0.2	0.3
401	Artemisia ordosica	18.6	14.1	0.58	0.1	0.2
402	Artemisia ordosica	19.1	14.1	0.58	0.1	0.1
403	Artemisia ordosica	15	14.1	0.59	0.3	0.3
404	Artemisia ordosica	17.2	14.1	0.69	0.8	0.9
405	Artemisia ordosica	18.1	14.1	0.4	0.2	0.2
406	Artemisia ordosica	0.3	14.2	0.4	0.2	0.3
407	Artemisia ordosica	1.7	14.2	0.4	0.2	0.3
408	Artemisia ordosica	8.2	14.2	0.84	1.3	1.3
409	Artemisia ordosica	2.8	14.3	0.4	0.2	0.3
410	Artemisia ordosica	15.5	14.3	0.4	0.2	0.2
411	Artemisia ordosica	15.9	14.3	0.6	0.4	0.4
412	Artemisia ordosica	1.1	14.4	0.4	0.2	0.3
413	Artemisia ordosica	1.5	14.4	0.4	0.2	0.3
414	Artemisia ordosica	2.4	14.4	0.4	0.2	0.3
415	Artemisia ordosica	2.6	14.4	0.4	0.2	0.3
416	Artemisia ordosica	9.2	14.4	0.58	0.1	0.2
417	Artemisia ordosica	9.8	14.4	0.58	0.1	0.2
418	Artemisia ordosica	0.2	14.5	0.4	0.2	0.3
419	Artemisia ordosica	15.6	14.5	0.59	0.3	0.3
420	Artemisia ordosica	24.5	14.5	0.4	0.2	0.3
421	Artemisia ordosica	18.9	14.5	0.6	0.4	0.5
422	Artemisia ordosica	16.3	14.5	0.58	0.1	0.2
423	Artemisia ordosica	16	14.5	0.6	0.4	0.5
424	Artemisia ordosica	15	14.5	0.61	0.5	0.5
425	Artemisia ordosica	10.2	14.5	0.59	0.3	0.4
426	Artemisia ordosica	23.9	14.5	0.6	0.4	0.4
427	Artemisia ordosica	22.8	14.5	0.67	0.8	0.8
428	Artemisia ordosica	21.6	14.5	0.8	1.1	1.3
429	Artemisia ordosica	0.5	14.7	0.4	0.2	0.3
430	Artemisia ordosica	0.9	14.7	0.4	0.2	0.3
431	Artemisia ordosica	5.4	14.8	0.4	0.2	0.3
432	Artemisia ordosica	7	14.8	1.04	1.7	1.7
433	Artemisia ordosica	9.8	14.8	0.4	0.2	0.2
434	Artemisia ordosica	26.6	14.8	0.4	0.2	0.3
435	Artemisia ordosica	0	14.9	0.6	0.3	0.3
436	Artemisia ordosica	10.9	14.9	0.4	0.2	0.2
437	Artemisia ordosica	17.1	14.9	0.58	0.1	0.2
438	Artemisia ordosica	19.6	14.9	0.84	1.3	1.3
439	Artemisia ordosica	21.9	14.9	0.58	0.1	0.1
440	Artemisia ordosica	23.1	14.9	0.58	0.1	0.1
441	Artemisia ordosica	23.5	14.9	0.58	0.1	0.1
442	Artemisia ordosica	24.6	14.9	0.58	0.1	0.1
443	Artemisia ordosica	17.1	14.9	0.58	0.1	0.2
444	Artemisia ordosica	19.6	14.9	0.84	1.3	1.3
445	Artemisia ordosica	10.5	14.9	0.4	0.2	0.3
446	Artemisia ordosica	10.9	14.9	0.4	0.2	0.2
447	Artemisia ordosica	14.5	14.9	0.6	0.4	0.4
448	Artemisia ordosica	20	14.9	0.6	0.4	0.5
449	Artemisia ordosica	20.6	14.9	0.62	0.5	0.6
450	Artemisia ordosica	3.2	15	0.55	0.7	0.7
451	Artemisia ordosica	18.5	15.2	0.58	0.1	0.1
452	Artemisia ordosica	8	15.2	0.66	0.7	0.8	dead
453	Artemisia ordosica	17.7	15.2	0.75	1	1.1
454	Artemisia ordosica	18.8	15.2	0.6	0.4	0.5
455	Artemisia ordosica	19.3	15.2	0.62	0.5	0.6
456	Artemisia ordosica	28.1	15.3	0.66	0.7	0.8
457	Artemisia ordosica	25.8	15.3	0.59	0.3	0.3
458	Artemisia ordosica	26.6	15.3	0.59	0.3	0.3
459	Artemisia ordosica	4.6	15.4	0.4	0.2	0.2
460	Artemisia ordosica	13.4	15.5	0.6	0.7	0.8
461	Artemisia ordosica	26.9	15.5	0.4	0.2	0.3
462	Artemisia ordosica	28.1	15.5	0.67	0.8	0.8
463	Artemisia ordosica	4.6	15.8	0.4	0.2	0.3
464	Artemisia ordosica	17.6	15.8	0.58	0.1	0.1
465	Artemisia ordosica	17.9	15.8	0.58	0.1	0.1
466	Artemisia ordosica	18.5	15.8	0.4	0.2	0.3
467	Artemisia ordosica	18.7	15.8	0.58	0.1	0.1
468	Artemisia ordosica	19.4	15.8	0.58	0.2	0.2
469	Artemisia ordosica	6	15.8	1.07	1.7	1.8
470	Artemisia ordosica	18.5	15.8	0.59	0.2	0.3
471	Artemisia ordosica	18.2	15.8	0.59	0.3	0.4
472	Artemisia ordosica	15.1	15.8	1.92	2.9	2.8
473	Artemisia ordosica	29.4	15.9	0.63	0.5	0.7
474	Artemisia ordosica	26.8	15.9	0.6	0.4	0.5
475	Artemisia ordosica	26.4	15.9	0.65	0.7	0.7
476	Artemisia ordosica	2.4	15.95	1.1	1.8	1.8
477	Artemisia ordosica	1.1	16.2	0.55	0.25	0.3
478	Artemisia ordosica	5.3	16.2	0.58	0.1	0.1
479	Artemisia ordosica	7.1	16.2	0.73	0.9	1.1
480	Artemisia ordosica	17.5	16.2	0.58	0.1	0.1
481	Artemisia ordosica	18.3	16.2	0.58	0.2	0.2
482	Artemisia ordosica	18.5	16.2	0.58	0.07	0.08
483	Artemisia ordosica	19.6	16.2	0.58	0.2	0.2
484	Artemisia ordosica	7.1	16.2	0.73	0.9	1.1	dead
485	Artemisia ordosica	19	16.2	0.59	0.3	0.4
486	Artemisia ordosica	14.2	16.5	1.3	2	2
487	Artemisia ordosica	20	16.5	0.65	0.8	0.8
488	Artemisia ordosica	0	16.6	1.1	1.5	1.6
489	Artemisia ordosica	5	16.6	0.59	0.3	0.3
490	Artemisia ordosica	26.4	16.7	0.58	0.1	0.1
491	Artemisia ordosica	20.7	16.8	0.65	0.9	1
492	Artemisia ordosica	0.5	17	0.65	0.7	0.8
493	Artemisia ordosica	5	17	0.61	0.5	0.5
494	Artemisia ordosica	5.2	17	0.59	0.3	0.4
495	Artemisia ordosica	19.5	17	0.59	0.2	0.3
496	Artemisia ordosica	18.9	17	0.6	0.4	0.4
497	Artemisia ordosica	17.8	17	0.67	0.8	0.8
498	Artemisia ordosica	16.6	17	0.8	1.1	1.3
499	Artemisia ordosica	4.6	17.4	0.58	0.2	0.2
500	Artemisia ordosica	5.5	17.4	0.4	0.2	0.3
501	Artemisia ordosica	5.9	17.4	0.4	0.2	0.2
502	Artemisia ordosica	15	17.4	0.6	0.3	0.3
503	Artemisia ordosica	16.9	17.4	0.58	0.1	0.1
504	Artemisia ordosica	18.1	17.4	0.58	0.1	0.1
505	Artemisia ordosica	18.5	17.4	0.58	0.1	0.1
506	Artemisia ordosica	19.6	17.4	0.58	0.1	0.1
507	Artemisia ordosica	5.5	17.4	0.4	0.2	0.3
508	Artemisia ordosica	5.9	17.4	0.4	0.2	0.2
509	Artemisia ordosica	9.5	17.4	0.6	0.4	0.4
510	Artemisia ordosica	15	17.4	0.6	0.4	0.5
511	Artemisia ordosica	15.6	17.4	0.62	0.5	0.6
512	Artemisia ordosica	10.3	17.5	0.65	0.7	0.7
513	Artemisia ordosica	18.2	17.5	0.55	0.7	0.7
514	Artemisia ordosica	25.1	17.5	0.4	0.2	0.2
515	Artemisia ordosica	28.2	17.5	0.58	0.1	0.2
516	Artemisia ordosica	11.6	17.6	0.65	0.7	0.7	dead
517	Artemisia ordosica	13.9	17.6	1.01	1.6	1.7
518	Artemisia ordosica	24.4	17.6	0.4	0.2	0.3
519	Artemisia ordosica	25.6	17.6	0.8	1.6	1.7
520	Artemisia ordosica	3.5	17.7	0.58	0.1	0.1
521	Artemisia ordosica	2.7	17.7	0.75	1	1.1
522	Artemisia ordosica	3.8	17.7	0.6	0.4	0.5
523	Artemisia ordosica	4.3	17.7	0.62	0.5	0.6
524	Artemisia ordosica	10.4	17.8	0.59	0.3	0.4
525	Artemisia ordosica	12.6	17.8	0.58	0.05	0.05
526	Artemisia ordosica	20	17.8	0.58	0.05	0.05
527	Artemisia ordosica	20.5	17.8	0.6	0.4	0.5
528	Artemisia ordosica	20.9	17.8	0.67	0.8	0.8
529	Artemisia ordosica	22.2	17.8	0.4	0.2	0.3
530	Artemisia ordosica	24.8	17.8	0.4	0.2	0.2
531	Artemisia ordosica	19.6	17.9	0.4	0.2	0.2
532	Artemisia ordosica	10.4	18.2	0.59	0.3	0.3
533	Artemisia ordosica	12.8	18.2	0.58	0.05	0.07
534	Artemisia ordosica	22.2	18.2	0.58	0.05	0.05
535	Artemisia ordosica	22.7	18.2	0.4	0.2	0.2
536	Artemisia ordosica	24.8	18.2	0.58	0.03	0.05
537	Artemisia ordosica	0.1	18.3	1.92	2.9	2.8
538	Artemisia ordosica	2.6	18.3	0.58	0.1	0.1
539	Artemisia ordosica	2.9	18.3	0.58	0.1	0.1
540	Artemisia ordosica	3.5	18.3	0.4	0.2	0.3
541	Artemisia ordosica	3.9	18.3	0.58	0.1	0.1
542	Artemisia ordosica	4.4	18.3	0.4	0.2	0.2
543	Artemisia ordosica	19.6	18.3	0.4	0.2	0.3
544	Artemisia ordosica	4.4	18.3	0.4	0.2	0.2
545	Artemisia ordosica	3.5	18.3	0.4	0.2	0.3
546	Artemisia ordosica	3.2	18.3	0.59	0.3	0.4
547	Artemisia ordosica	0.1	18.3	1.92	2.9	2.8
548	Artemisia ordosica	10	18.6	0.58	0.05	0.05
549	Artemisia ordosica	12.2	18.6	0.64	0.6	0.7
550	Artemisia ordosica	22.3	18.6	0.4	0.2	0.2
551	Artemisia ordosica	25	18.6	0.58	0.05	0.05
552	Artemisia ordosica	2.5	18.7	0.58	0.1	0.1
553	Artemisia ordosica	3.3	18.7	0.4	0.2	0.2
554	Artemisia ordosica	4.6	18.7	0.4	0.2	0.2
555	Artemisia ordosica	5.1	18.7	0.7	0.9	1	dead
556	Artemisia ordosica	16.1	18.7	0.4	0.25	0.3
557	Artemisia ordosica	3.3	18.7	0.4	0.2	0.2
558	Artemisia ordosica	4	18.7	0.59	0.3	0.4
559	Artemisia ordosica	4.6	18.7	0.4	0.2	0.2
560	Artemisia ordosica	20.8	19	0.6	0.4	0.4
561	Artemisia ordosica	21.3	19	0.4	0.2	0.3
562	Artemisia ordosica	24.7	19	0.58	0.1	0.1
563	Artemisia ordosica	27.9	19	0.8	0.7	0.8
564	Artemisia ordosica	10	19.1	1.1	1.5	1.6
565	Artemisia ordosica	5.7	19.3	0.65	0.9	1
566	Artemisia ordosica	24.2	19.4	0.58	0.1	0.2
567	Artemisia ordosica	24.8	19.4	0.58	0.1	0.2
568	Artemisia ordosica	20	19.5	0.61	0.5	0.5
569	Artemisia ordosica	4.5	19.5	0.4	0.2	0.3
570	Artemisia ordosica	3.9	19.5	0.6	0.4	0.4
571	Artemisia ordosica	2.8	19.5	0.67	0.8	0.8
572	Artemisia ordosica	1.6	19.5	0.8	1.1	1.3
573	Artemisia ordosica	11.6	19.8	0.4	0.2	0.3
574	Artemisia ordosica	20.4	19.8	0.4	0.2	0.3
575	Artemisia ordosica	22	19.8	1.04	1.7	1.7
576	Artemisia ordosica	24.8	19.8	0.4	0.2	0.2
577	Artemisia ordosica	3.1	19.9	0.58	0.1	0.1
578	Artemisia ordosica	3.5	19.9	0.58	0.1	0.1
579	Artemisia ordosica	4.6	19.9	0.58	0.1	0.1
580	Artemisia ordosica	29.2	19.9	1	0.8	0.9
581	Artemisia ordosica	0	19.9	0.6	0.4	0.5
582	Artemisia ordosica	0.6	19.9	0.62	0.5	0.6
583	Artemisia ordosica	6	20	0.58	0.03	0.05
584	Artemisia ordosica	26	20	0.58	0.03	0.05
585	Artemisia ordosica	25.3	20	0.76	1	1.2	dead
586	Artemisia ordosica	25.9	20	0.76	1	1.2
587	Artemisia ordosica	28.2	20	0.67	0.8	0.8
588	Artemisia ordosica	28.8	20	0.59	0.3	0.3
589	Artemisia ordosica	15.4	20.1	0.58	0.1	0.2
590	Artemisia ordosica	19.4	20.1	0.4	0.2	0.3
591	Artemisia ordosica	27.6	20.2	0.59	0.3	0.3
592	Artemisia ordosica	3	20.2	0.66	0.7	0.8
593	Artemisia ordosica	15	20.3	0.58	0.05	0.05
594	Artemisia ordosica	15.5	20.3	0.6	0.4	0.5
595	Artemisia ordosica	17.2	20.3	0.4	0.2	0.3
596	Artemisia ordosica	19.8	20.3	0.4	0.2	0.2
597	Artemisia ordosica	23.1	20.3	0.66	0.7	0.8
598	Artemisia ordosica	20.8	20.3	0.59	0.3	0.3
599	Artemisia ordosica	21.6	20.3	0.59	0.3	0.3
600	Artemisia ordosica	8.1	20.36	0.64	0.6	0.7
601	Artemisia ordosica	5.2	20.4	0.58	0.05	0.05
602	Artemisia ordosica	5.6	20.4	0.58	0.1	0.1
603	Artemisia ordosica	5.9	20.4	0.59	0.3	0.4
604	Artemisia ordosica	9.3	20.4	0.59	0.3	0.3
605	Artemisia ordosica	26.4	20.4	0.58	0.1	0.2
606	Artemisia ordosica	28.6	20.4	0.59	0.3	0.4
607	Artemisia ordosica	9.3	20.4	0.59	0.3	0.3
608	Artemisia ordosica	8.5	20.4	0.63	0.5	0.7
609	Artemisia ordosica	7	20.4	0.59	0.3	0.4
610	Artemisia ordosica	5.9	20.4	0.59	0.3	0.4
611	Artemisia ordosica	25.6	20.4	0.6	0.4	0.4
612	Artemisia ordosica	27.1	20.4	0.58	0.05	0.05
613	Artemisia ordosica	21.9	20.5	0.4	0.2	0.3
614	Artemisia ordosica	23.1	20.5	0.67	0.8	0.8	dead
615	Artemisia ordosica	16.7	20.7	0.4	0.2	0.2
616	Artemisia ordosica	17.2	20.7	0.58	0.05	0.05
617	Artemisia ordosica	17.7	20.7	0.4	0.2	0.2
618	Artemisia ordosica	19.8	20.7	0.58	0.03	0.05
619	Artemisia ordosica	5.1	20.8	0.64	0.6	0.7
620	Artemisia ordosica	5.5	20.8	0.59	0.3	0.4
621	Artemisia ordosica	6.2	20.8	0.59	0.3	0.3
622	Artemisia ordosica	6.9	20.8	0.6	0.4	0.5
623	Artemisia ordosica	26.1	20.8	0.64	0.6	0.7
624	Artemisia ordosica	26.5	20.8	0.64	0.6	0.7
625	Artemisia ordosica	27.1	20.8	0.59	0.3	0.4
626	Artemisia ordosica	1	20.8	1.07	1.7	1.8
627	Artemisia ordosica	21.4	20.9	0.65	0.7	0.7
628	Artemisia ordosica	24.4	20.9	0.63	0.5	0.7
629	Artemisia ordosica	21.8	20.9	0.6	0.4	0.5
630	Artemisia ordosica	7.5	21	0.4	0.2	0.3
631	Artemisia ordosica	9.3	21	1.16	1.8	2
632	Artemisia ordosica	27	21	0.6	0.4	0.4
633	Artemisia ordosica	9.3	21	1.16	1.8	2
634	Artemisia ordosica	27	21	0.6	0.4	0.4
635	Artemisia ordosica	26.2	21	0.59	0.3	0.3
636	Artemisia ordosica	17.3	21.1	0.4	0.2	0.2
637	Artemisia ordosica	19.2	21.1	0.64	0.6	0.7
638	Artemisia ordosica	20	21.1	0.58	0.05	0.05
639	Artemisia ordosica	0.3	21.2	0.58	0.1	0.1
640	Artemisia ordosica	2.1	21.2	0.73	0.9	1.1
641	Artemisia ordosica	7.3	21.2	0.96	1.5	1.6	dead
642	Artemisia ordosica	6.2	21.2	0.59	0.3	0.4
643	Artemisia ordosica	5.6	21.2	0.6	0.4	0.5
644	Artemisia ordosica	29.2	21.2	0.71	0.9	1
645	Artemisia ordosica	28.5	21.2	0.6	0.4	0.5
646	Artemisia ordosica	27.7	21.2	0.59	0.3	0.4
647	Artemisia ordosica	26.6	21.2	0.4	0.2	0.2
648	Artemisia ordosica	2.1	21.2	0.73	0.9	1.1
649	Artemisia ordosica	26.6	21.2	0.4	0.2	0.2
650	Artemisia ordosica	10.8	21.3	0.6	0.8	0.8
651	Artemisia ordosica	25.6	21.4	0.71	0.9	1
652	Artemisia ordosica	15.8	21.5	0.6	0.4	0.4
653	Artemisia ordosica	16.3	21.5	0.4	0.2	0.3
654	Artemisia ordosica	19.7	21.5	0.58	0.1	0.1
655	Artemisia ordosica	8.1	21.6	0.4	0.2	0.2
656	Artemisia ordosica	8.6	21.6	0.58	0.1	0.2
657	Artemisia ordosica	9.1	21.6	0.58	0.1	0.1
658	Artemisia ordosica	15	21.6	1.1	1.5	1.6
659	Artemisia ordosica	5	21.6	0.59	0.3	0.3
660	Artemisia ordosica	7.2	21.6	0.69	0.8	0.9
661	Artemisia ordosica	8.1	21.6	0.4	0.2	0.2
662	Artemisia ordosica	8.6	21.6	0.58	0.1	0.2
663	Artemisia ordosica	27.1	21.6	0.59	0.3	0.4
664	Artemisia ordosica	23.7	21.7	0.58	0.1	0.1
665	Artemisia ordosica	5.5	21.8	0.4	0.2	0.2
666	Artemisia ordosica	5.9	21.8	0.6	0.4	0.4
667	Artemisia ordosica	19.8	21.9	0.58	0.1	0.2
668	Artemisia ordosica	0.2	22	0.59	0.3	0.4
669	Artemisia ordosica	5.6	22	0.59	0.3	0.3
670	Artemisia ordosica	6.3	22	0.58	0.1	0.2
671	Artemisia ordosica	8.6	22	0.58	0.1	0.2
672	Artemisia ordosica	26.8	22	0.4	0.2	0.3
673	Artemisia ordosica	8.9	22	0.6	0.4	0.5
674	Artemisia ordosica	8.6	22	0.58	0.1	0.2
675	Artemisia ordosica	6	22	0.6	0.4	0.5
676	Artemisia ordosica	5.6	22	0.59	0.3	0.3
677	Artemisia ordosica	5	22	0.61	0.5	0.5
678	Artemisia ordosica	26.8	22	0.4	0.2	0.3
679	Artemisia ordosica	0.2	22	0.59	0.3	0.4
680	Artemisia ordosica	15.4	22.3	0.4	0.2	0.3
681	Artemisia ordosica	17	22.3	1.04	1.7	1.7
682	Artemisia ordosica	19.8	22.3	0.4	0.2	0.2
683	Artemisia ordosica	0.5	22.4	0.4	0.2	0.3
684	Artemisia ordosica	0.9	22.4	0.4	0.2	0.2
685	Artemisia ordosica	7.1	22.4	0.58	0.1	0.2
686	Artemisia ordosica	9.6	22.4	0.84	1.3	1.3
687	Artemisia ordosica	9.6	22.4	0.84	1.3	1.3
688	Artemisia ordosica	26.1	22.4	0.4	0.2	0.2
689	Artemisia ordosica	27.7	22.4	0.82	1.2	1.3	dead
690	Artemisia ordosica	0.5	22.4	0.4	0.2	0.3
691	Artemisia ordosica	0.9	22.4	0.4	0.2	0.2
692	Artemisia ordosica	4.5	22.4	0.6	0.4	0.4
693	Artemisia ordosica	20.1	22.5	0.4	0.2	0.2
694	Artemisia ordosica	23.2	22.5	0.58	0.1	0.2
695	Artemisia ordosica	3.9	22.6	1.01	1.6	1.7
696	Artemisia ordosica	8.5	22.7	0.58	0.1	0.1
697	Artemisia ordosica	11.6	22.7	0.45	0.6	0.7
698	Artemisia ordosica	15.4	22.7	0.4	0.2	0.3
699	Artemisia ordosica	7.7	22.7	0.75	1	1.1
700	Artemisia ordosica	8.8	22.7	0.6	0.4	0.5
701	Artemisia ordosica	9.3	22.7	0.62	0.5	0.6
702	Artemisia ordosica	2.6	22.8	0.58	0.05	0.05
703	Artemisia ordosica	15.2	22.8	0.4	0.2	0.3
704	Artemisia ordosica	15.7	22.8	0.4	0.2	0.3
705	Artemisia ordosica	21.6	22.8	0.61	0.5	0.5
706	Artemisia ordosica	15.6	22.9	0.4	0.2	0.3
707	Artemisia ordosica	15.3	23	0.4	0.2	0.3
708	Artemisia ordosica	16	23	0.4	0.2	0.3
709	Artemisia ordosica	16.5	23	0.4	0.2	0.3
710	Artemisia ordosica	17.9	23	0.4	0.2	0.3
711	Artemisia ordosica	21.2	23	0.58	0.1	0.2
712	Artemisia ordosica	22.5	23	0.58	0.1	0.2
713	Artemisia ordosica	23.4	23	0.86	1.3	1.4
714	Artemisia ordosica	15.9	23.1	0.4	0.2	0.3
715	Artemisia ordosica	16.4	23.1	0.4	0.2	0.3
716	Artemisia ordosica	0.4	23.2	0.59	0.3	0.3
717	Artemisia ordosica	2.8	23.2	0.58	0.05	0.07
718	Artemisia ordosica	16.1	23.2	0.4	0.2	0.3
719	Artemisia ordosica	16.6	23.2	0.4	0.2	0.3
720	Artemisia ordosica	27.9	23.2	0.8	0.9	1.1
721	Artemisia ordosica	7.6	23.3	0.58	0.1	0.1
722	Artemisia ordosica	7.9	23.3	0.58	0.1	0.1
723	Artemisia ordosica	8.5	23.3	0.4	0.2	0.3
724	Artemisia ordosica	8.9	23.3	0.58	0.1	0.1
725	Artemisia ordosica	9.4	23.3	0.4	0.2	0.2
726	Artemisia ordosica	14.6	23.3	0.4	0.2	0.3
727	Artemisia ordosica	15.4	23.3	0.4	0.2	0.3
728	Artemisia ordosica	15.8	23.3	0.4	0.2	0.3
729	Artemisia ordosica	16.1	23.3	0.4	0.2	0.3	dead
730	Artemisia ordosica	9.4	23.3	0.4	0.2	0.2
731	Artemisia ordosica	8.5	23.3	0.4	0.2	0.3
732	Artemisia ordosica	8.2	23.3	0.59	0.3	0.4
733	Artemisia ordosica	5.1	23.3	1.92	2.9	2.8
734	Artemisia ordosica	16.3	23.4	0.4	0.2	0.3
735	Artemisia ordosica	12.4	23.45	1.1	1.8	1.8
736	Artemisia ordosica	0	23.6	0.58	0.05	0.05
737	Artemisia ordosica	15.4	23.6	0.4	0.2	0.3
738	Artemisia ordosica	15.6	23.6	0.4	0.2	0.3
739	Artemisia ordosica	16	23.6	0.4	0.2	0.3
740	Artemisia ordosica	7.5	23.7	0.58	0.1	0.1
741	Artemisia ordosica	8.3	23.7	0.58	0.2	0.2
742	Artemisia ordosica	9.6	23.7	0.58	0.2	0.2
743	Artemisia ordosica	11.1	23.7	0.55	0.25	0.3
744	Artemisia ordosica	9	23.7	0.59	0.3	0.4
745	Artemisia ordosica	9.6	23.7	0.58	0.2	0.2
746	Artemisia ordosica	16.9	23.8	0.7	0.2	0.3
747	Artemisia ordosica	17.6	23.8	0.7	0.2	0.3
748	Artemisia ordosica	17.9	23.8	0.7	0.2	0.3
749	Artemisia ordosica	21.8	23.8	0.89	1.3	1.5
750	Artemisia ordosica	23.1	23.8	0.6	0.4	0.4
751	Artemisia ordosica	23.9	23.8	0.59	0.3	0.3
752	Artemisia ordosica	25.8	23.8	0.6	0.8	0.8
753	Artemisia ordosica	16.6	23.9	0.7	0.2	0.3
754	Artemisia ordosica	15.6	24	0.4	0.2	0.3
755	Artemisia ordosica	25	24	0.65	0.8	0.8
756	Artemisia ordosica	10	24.1	1.1	1.5	1.6
757	Artemisia ordosica	16.4	24.1	0.4	0.2	0.3
758	Artemisia ordosica	15.7	24.2	0.4	0.2	0.3
759	Artemisia ordosica	15.9	24.2	0.4	0.2	0.3
760	Artemisia ordosica	16	24.2	0.4	0.2	0.3
761	Artemisia ordosica	16.7	24.2	0.4	0.2	0.3
762	Artemisia ordosica	23.8	24.2	0.6	0.4	0.4	dead
763	Artemisia ordosica	21.1	24.2	0.64	0.6	0.7
764	Artemisia ordosica	16.1	24.3	0.4	0.2	0.3
765	Artemisia ordosica	16.7	24.3	0.4	0.2	0.3
766	Artemisia ordosica	2.5	24.4	0.65	0.7	0.7
767	Artemisia ordosica	17.1	24.4	0.4	0.2	0.3
768	Artemisia ordosica	17.4	24.4	0.4	0.2	0.3
769	Artemisia ordosica	6.6	24.5	0.8	1.1	1.3
770	Artemisia ordosica	7.8	24.5	0.67	0.8	0.8
771	Artemisia ordosica	9.5	24.5	0.4	0.2	0.3
772	Artemisia ordosica	10.5	24.5	0.65	0.7	0.8
773	Artemisia ordosica	15	24.5	0.61	0.5	0.5
774	Artemisia ordosica	16.7	24.5	0.4	0.2	0.3
775	Artemisia ordosica	9.5	24.5	0.4	0.2	0.3
776	Artemisia ordosica	8.9	24.5	0.6	0.4	0.4
777	Artemisia ordosica	7.8	24.5	0.67	0.8	0.8
778	Artemisia ordosica	20.7	24.6	0.82	1.2	1.3
779	Artemisia ordosica	15.2	24.7	0.4	0.2	0.3
780	Artemisia ordosica	1.6	24.8	0.4	0.2	0.3
781	Artemisia ordosica	6.9	24.9	0.58	0.1	0.1
782	Artemisia ordosica	8.1	24.9	0.58	0.1	0.1
783	Artemisia ordosica	8.5	24.9	0.58	0.1	0.1
784	Artemisia ordosica	9.6	24.9	0.58	0.1	0.1
785	Artemisia ordosica	14.6	24.9	0.4	0.2	0.2
786	Artemisia ordosica	15.6	24.9	0.4	0.2	0.3
787	Artemisia ordosica	16	24.9	0.4	0.2	0.3
788	Artemisia ordosica	5	24.9	0.6	0.4	0.5
789	Artemisia ordosica	5.6	24.9	0.62	0.5	0.6
790	Artemisia ordosica	20.8	25	0.58	0.1	0.1
791	Artemisia ordosica	0.3	25	0.76	1	1.2
792	Artemisia ordosica	0.9	25	0.76	1	1.2
793	Artemisia ordosica	3.2	25	0.67	0.8	0.8
794	Artemisia ordosica	3.8	25	0.59	0.3	0.3
795	Artemisia ordosica	20.6	25.1	0.8	1.6	1.7
796	Artemisia ordosica	2.6	25.2	0.59	0.3	0.3	dead
797	Artemisia ordosica	28	25.2	0.66	0.7	0.8
798	Artemisia ordosica	6.6	25.3	0.59	0.3	0.3
799	Artemisia ordosica	10.2	25.3	0.4	0.2	0.3
800	Artemisia ordosica	12.1	25.3	0.4	0.2	0.3
801	Artemisia ordosica	15	25.3	0.58	0.05	0.05
802	Artemisia ordosica	17.5	25.3	0.61	0.5	0.5
803	Artemisia ordosica	16.6	25.3	0.61	0.5	0.5
804	Artemisia ordosica	8.1	25.3	0.66	0.7	0.8
805	Artemisia ordosica	5.8	25.3	0.59	0.3	0.3
806	Artemisia ordosica	6.6	25.3	0.59	0.3	0.3
807	Artemisia ordosica	1.4	25.4	0.58	0.1	0.2
808	Artemisia ordosica	2.1	25.4	0.58	0.05	0.05
809	Artemisia ordosica	3.6	25.4	0.59	0.3	0.4
810	Artemisia ordosica	0.6	25.4	0.6	0.4	0.4
811	Artemisia ordosica	6.9	25.5	0.4	0.2	0.3
812	Artemisia ordosica	8.1	25.5	0.67	0.8	0.8
813	Artemisia ordosica	10.3	25.5	0.4	0.2	0.3
814	Artemisia ordosica	12.7	25.5	0.4	0.2	0.3
815	Artemisia ordosica	16.2	25.5	0.58	0.1	0.2
816	Artemisia ordosica	17.5	25.5	0.58	0.1	0.2
817	Artemisia ordosica	18.4	25.5	0.86	1.3	1.4
818	Artemisia ordosica	11.4	25.6	0.4	0.2	0.3
819	Artemisia ordosica	11.1	25.7	0.4	0.2	0.3
820	Artemisia ordosica	1.1	25.8	0.64	0.6	0.7
821	Artemisia ordosica	10.4	25.8	0.4	0.2	0.3	dead
822	Artemisia ordosica	10.8	25.8	0.4	0.2	0.3
823	Artemisia ordosica	1.5	25.8	0.64	0.6	0.7
824	Artemisia ordosica	2.1	25.8	0.59	0.3	0.4
825	Artemisia ordosica	26	25.8	1.07	1.7	1.8
826	Artemisia ordosica	10.5	25.9	0.4	0.2	0.3
827	Artemisia ordosica	11.3	25.9	0.4	0.2	0.3
828	Artemisia ordosica	11.7	25.9	0.4	0.2	0.3
829	Artemisia ordosica	12.3	25.9	0.4	0.2	0.3
830	Artemisia ordosica	9.4	25.9	0.63	0.5	0.7
831	Artemisia ordosica	6.8	25.9	0.6	0.4	0.5
832	Artemisia ordosica	6.4	25.9	0.65	0.7	0.7
833	Artemisia ordosica	11.4	26	0.4	0.2	0.3
834	Artemisia ordosica	2	26	0.6	0.4	0.4
835	Artemisia ordosica	1.2	26	0.59	0.3	0.3
836	Artemisia ordosica	10.6	26.1	0.4	0.2	0.3
837	Artemisia ordosica	1.6	26.2	0.4	0.2	0.2
838	Artemisia ordosica	12	26.2	0.4	0.2	0.3
839	Artemisia ordosica	25.3	26.2	0.58	0.1	0.1
840	Artemisia ordosica	4.2	26.2	0.71	0.9	1
841	Artemisia ordosica	3.5	26.2	0.6	0.4	0.5
842	Artemisia ordosica	2.7	26.2	0.59	0.3	0.4
843	Artemisia ordosica	1.6	26.2	0.4	0.2	0.2
844	Artemisia ordosica	27.1	26.2	0.73	0.9	1.1
845	Artemisia ordosica	11.1	26.3	0.4	0.2	0.3
846	Artemisia ordosica	11.9	26.3	0.4	0.2	0.3
847	Artemisia ordosica	16.8	26.3	0.89	1.3	1.5
848	Artemisia ordosica	18.1	26.3	0.6	0.4	0.4	dead
849	Artemisia ordosica	18.9	26.3	0.59	0.3	0.3
850	Artemisia ordosica	0.6	26.4	0.71	0.9	1
851	Artemisia ordosica	11.3	26.4	0.4	0.2	0.3
852	Artemisia ordosica	11.6	26.4	0.4	0.2	0.3
853	Artemisia ordosica	0.6	26.4	0.71	0.9	1
854	Artemisia ordosica	12.1	26.5	0.4	0.2	0.3
855	Artemisia ordosica	12.7	26.5	0.4	0.2	0.3
856	Artemisia ordosica	22.9	26.5	0.8	0.7	0.8
857	Artemisia ordosica	24.2	26.5	1.3	2	2
858	Artemisia ordosica	11.4	26.6	0.4	0.2	0.3
859	Artemisia ordosica	12.9	26.6	0.4	0.2	0.3
860	Artemisia ordosica	2.1	26.6	0.59	0.3	0.4
861	Artemisia ordosica	6.4	26.7	0.58	0.1	0.1
862	Artemisia ordosica	8.7	26.7	0.58	0.1	0.1
863	Artemisia ordosica	11	26.7	0.4	0.2	0.3
864	Artemisia ordosica	18.8	26.7	0.6	0.4	0.4
865	Artemisia ordosica	16.1	26.7	0.64	0.6	0.7
866	Artemisia ordosica	11.5	26.9	0.4	0.2	0.3
867	Artemisia ordosica	12.1	26.9	0.4	0.2	0.3
868	Artemisia ordosica	1.8	27	0.4	0.2	0.3
869	Artemisia ordosica	25.2	27	0.59	0.3	0.4
870	Artemisia ordosica	1.8	27	0.4	0.2	0.3
871	Artemisia ordosica	12.2	27.1	0.4	0.2	0.3
872	Artemisia ordosica	15.7	27.1	0.82	1.2	1.3
873	Artemisia ordosica	10.9	27.4	0.4	0.2	0.3
874	Artemisia ordosica	11	27.4	0.4	0.2	0.3
875	Artemisia ordosica	25	27.4	0.6	0.3	0.3
876	Artemisia ordosica	25.5	27.4	0.4	0.2	0.3
877	Artemisia ordosica	29.5	27.4	0.6	0.4	0.4
878	Artemisia ordosica	1.1	27.4	0.4	0.2	0.2
879	Artemisia ordosica	2.7	27.4	0.82	1.2	1.3
880	Artemisia ordosica	25.9	27.4	0.4	0.2	0.2
881	Artemisia ordosica	5.1	27.5	0.4	0.2	0.2
882	Artemisia ordosica	8.2	27.5	0.58	0.1	0.2
883	Artemisia ordosica	10.3	27.5	0.76	1	1.2
884	Artemisia ordosica	15.8	27.5	0.58	0.1	0.1
885	Artemisia ordosica	20.3	27.5	0.65	0.7	0.7
886	Artemisia ordosica	21	27.5	0.58	0.03	0.05
887	Artemisia ordosica	23.2	27.5	0.65	0.9	0.9
888	Artemisia ordosica	20.3	27.5	0.65	0.7	0.7
889	Artemisia ordosica	10.3	27.5	0.76	1	1.2	dead
890	Artemisia ordosica	10.9	27.5	0.76	1	1.2
891	Artemisia ordosica	13.2	27.5	0.67	0.8	0.8
892	Artemisia ordosica	13.8	27.5	0.59	0.3	0.3
893	Artemisia ordosica	8.2	27.5	0.58	0.1	0.2
894	Artemisia ordosica	5.1	27.5	0.4	0.2	0.2
895	Artemisia ordosica	15.6	27.6	0.8	1.6	1.7
896	Artemisia ordosica	12.6	27.7	0.59	0.3	0.3
897	Artemisia ordosica	26.8	27.7	0.4	0.2	0.3
898	Artemisia ordosica	12.6	27.7	0.59	0.3	0.3
899	Artemisia ordosica	1.6	27.8	0.59	0.3	0.3
900	Artemisia ordosica	3.1	27.8	0.66	0.7	0.8
901	Artemisia ordosica	27.3	27.8	0.4	0.2	0.3
902	Artemisia ordosica	30	27.8	0.58	0.05	0.05
903	Artemisia ordosica	7.5	27.8	0.61	0.5	0.5
904	Artemisia ordosica	6.6	27.8	0.61	0.5	0.5
905	Artemisia ordosica	3.1	27.8	0.66	0.7	0.8
906	Artemisia ordosica	0.8	27.8	0.59	0.3	0.3
907	Artemisia ordosica	1.6	27.8	0.59	0.3	0.3
908	Artemisia ordosica	27.1	27.8	0.4	0.2	0.3
909	Artemisia ordosica	23.1	27.86	0.64	0.6	0.7
910	Artemisia ordosica	11.4	27.9	0.58	0.1	0.2
911	Artemisia ordosica	12.1	27.9	0.58	0.05	0.05
912	Artemisia ordosica	20.2	27.9	0.58	0.05	0.05
913	Artemisia ordosica	22.3	27.9	0.58	0.1	0.1
914	Artemisia ordosica	24.3	27.9	0.59	0.3	0.3
915	Artemisia ordosica	23.5	27.9	0.63	0.5	0.7
916	Artemisia ordosica	22	27.9	0.59	0.3	0.4	dead
917	Artemisia ordosica	20.9	27.9	0.59	0.3	0.4
918	Artemisia ordosica	13.6	27.9	0.59	0.3	0.4
919	Artemisia ordosica	11.4	27.9	0.58	0.1	0.2
920	Artemisia ordosica	10.6	27.9	0.6	0.4	0.4
921	Artemisia ordosica	20.6	27.9	0.58	0.1	0.1
922	Artemisia ordosica	1.9	28	0.4	0.2	0.3
923	Artemisia ordosica	7.5	28	0.58	0.1	0.2
924	Artemisia ordosica	8.4	28	0.86	1.3	1.4
925	Artemisia ordosica	25.3	28	0.4	0.2	0.3
926	Artemisia ordosica	27.8	28	0.4	0.2	0.3
927	Artemisia ordosica	6.2	28	0.58	0.1	0.2
928	Artemisia ordosica	7.5	28	0.58	0.1	0.2
929	Artemisia ordosica	8.4	28	0.86	1.3	1.4
930	Artemisia ordosica	1.9	28	0.4	0.2	0.3
931	Artemisia ordosica	3.1	28	0.67	0.8	0.8
932	Artemisia ordosica	27.6	28.1	0.4	0.2	0.3
933	Artemisia ordosica	27	28.2	0.4	0.2	0.3
934	Artemisia ordosica	11.1	28.3	0.64	0.6	0.7
935	Artemisia ordosica	11.5	28.3	0.64	0.6	0.7
936	Artemisia ordosica	21.2	28.3	0.59	0.3	0.3
937	Artemisia ordosica	25.1	28.3	0.4	0.2	0.3
938	Artemisia ordosica	27.1	28.3	0.4	0.2	0.3
939	Artemisia ordosica	27.4	28.3	0.4	0.2	0.3
940	Artemisia ordosica	20.1	28.3	0.64	0.6	0.7
941	Artemisia ordosica	20.5	28.3	0.59	0.3	0.4
942	Artemisia ordosica	21.9	28.3	0.6	0.4	0.5
943	Artemisia ordosica	11.1	28.3	0.64	0.6	0.7
944	Artemisia ordosica	11.5	28.3	0.64	0.6	0.7
945	Artemisia ordosica	12.1	28.3	0.59	0.3	0.4
946	Artemisia ordosica	27.3	28.4	0.7	0.2	0.3
947	Artemisia ordosica	27.7	28.4	0.7	0.2	0.3	dead
948	Artemisia ordosica	4.4	28.4	0.63	0.5	0.7
949	Artemisia ordosica	1.8	28.4	0.6	0.4	0.5
950	Artemisia ordosica	1.4	28.4	0.65	0.7	0.7
951	Artemisia ordosica	25.2	28.4	0.7	0.2	0.3
952	Artemisia ordosica	11.2	28.5	0.59	0.3	0.3
953	Artemisia ordosica	12	28.5	0.6	0.4	0.4
954	Artemisia ordosica	22.5	28.5	0.59	0.2	0.3
955	Artemisia ordosica	24.3	28.5	1.16	1.8	2
956	Artemisia ordosica	12	28.5	0.6	0.4	0.4
957	Artemisia ordosica	25.4	28.6	0.4	0.2	0.3
958	Artemisia ordosica	27.6	28.6	0.4	0.2	0.3
959	Artemisia ordosica	11.6	28.7	0.4	0.2	0.2
960	Artemisia ordosica	20.6	28.7	0.6	0.4	0.5
961	Artemisia ordosica	27.2	28.7	0.4	0.2	0.3
962	Artemisia ordosica	22.3	28.7	0.96	1.5	1.6
963	Artemisia ordosica	21.2	28.7	0.59	0.3	0.4
964	Artemisia ordosica	20.6	28.7	0.6	0.4	0.5
965	Artemisia ordosica	14.2	28.7	0.71	0.9	1
966	Artemisia ordosica	13.5	28.7	0.6	0.4	0.5
967	Artemisia ordosica	12.7	28.7	0.59	0.3	0.4
968	Artemisia ordosica	11.6	28.7	0.4	0.2	0.2
969	Artemisia ordosica	6.8	28.8	0.89	1.3	1.5
970	Artemisia ordosica	8.9	28.8	0.59	0.3	0.3
971	Artemisia ordosica	27.6	28.8	0.4	0.2	0.3
972	Artemisia ordosica	6.8	28.8	0.89	1.3	1.5	dead
973	Artemisia ordosica	8.1	28.8	0.6	0.4	0.4
974	Artemisia ordosica	8.9	28.8	0.59	0.3	0.3
975	Artemisia ordosica	27.9	28.8	0.4	0.2	0.3
976	Artemisia ordosica	10.6	28.9	0.71	0.9	1
977	Artemisia ordosica	19.2	29	1.3	2	2
978	Artemisia ordosica	25.6	29	0.4	0.2	0.3
979	Artemisia ordosica	25.3	29	0.4	0.2	0.3
980	Artemisia ordosica	20	29.1	0.59	0.3	0.3
981	Artemisia ordosica	23.1	29.1	0.4	0.2	0.2
982	Artemisia ordosica	23.6	29.1	0.58	0.1	0.2
983	Artemisia ordosica	24.1	29.1	0.58	0.1	0.1
984	Artemisia ordosica	26.4	29.1	0.4	0.2	0.3
985	Artemisia ordosica	20	29.1	0.59	0.3	0.3
986	Artemisia ordosica	22.2	29.1	0.69	0.8	0.9
987	Artemisia ordosica	12.1	29.1	0.59	0.3	0.4
988	Artemisia ordosica	1.4	29.2	0.58	0.1	0.1
989	Artemisia ordosica	25.7	29.2	0.4	0.2	0.3
990	Artemisia ordosica	25.9	29.2	0.4	0.2	0.3
991	Artemisia ordosica	26	29.2	0.4	0.2	0.3
992	Artemisia ordosica	8.8	29.2	0.6	0.4	0.4
993	Artemisia ordosica	6.1	29.2	0.64	0.6	0.7
994	Artemisia ordosica	26.7	29.2	0.4	0.2	0.3
995	Artemisia ordosica	20.5	29.3	0.4	0.2	0.2
996	Artemisia ordosica	26.1	29.3	0.4	0.2	0.3
997	Artemisia ordosica	26.7	29.3	0.4	0.2	0.3
998	Artemisia ordosica	20.5	29.3	0.4	0.2	0.2
999	Artemisia ordosica	20.9	29.3	0.6	0.4	0.4
1000	Artemisia ordosica	26.4	29.4	0.4	0.2	0.3
1001	Artemisia ordosica	27.1	29.4	0.4	0.2	0.3
1002	Artemisia ordosica	27.4	29.4	0.4	0.2	0.3
1003	Artemisia ordosica	29.6	29.4	0.8	1.1	1.3
1004	Artemisia ordosica	26.5	29.4	0.4	0.2	0.3
1005	Artemisia ordosica	11.8	29.5	0.4	0.2	0.3
1006	Artemisia ordosica	20.6	29.5	0.59	0.3	0.3
1007	Artemisia ordosica	25.2	29.5	0.4	0.2	0.3	dead
1008	Artemisia ordosica	26.7	29.5	0.4	0.2	0.3
1009	Artemisia ordosica	23.9	29.5	0.6	0.4	0.5
1010	Artemisia ordosica	23.6	29.5	0.58	0.1	0.2
1011	Artemisia ordosica	21.3	29.5	0.58	0.1	0.2
1012	Artemisia ordosica	21	29.5	0.6	0.4	0.5
1013	Artemisia ordosica	20	29.5	0.61	0.5	0.5
1014	Artemisia ordosica	11.8	29.5	0.4	0.2	0.3
1015	Artemisia ordosica	5.7	29.6	0.82	1.2	1.3
1016	Artemisia ordosica	25.5	29.7	0.4	0.2	0.3
1017	Artemisia ordosica	25.9	29.7	0.4	0.2	0.3
1018	Artemisia ordosica	11.1	29.9	0.4	0.2	0.2
1019	Artemisia ordosica	22.1	29.9	0.58	0.1	0.2
1020	Artemisia ordosica	25	29.9	0.6	0.3	0.3
1021	Artemisia ordosica	24.6	29.9	0.84	1.3	1.3
1022	Artemisia ordosica	11.1	29.9	0.4	0.2	0.2
1023	Artemisia ordosica	12.7	29.9	0.82	1.2	1.3
1024	Artemisia ordosica	0.1	30	0.4	0.2	0.2
1025	Artemisia ordosica	3.2	30	0.58	0.1	0.2
1026	Artemisia ordosica	5.8	30	0.58	0.1	0.1
1027	Artemisia ordosica	16	30	0.58	0.03	0.05
1028	Artemisia ordosica	3.2	30	0.58	0.1	0.2

## Sheet: plot 5
No.	species	coordinate（m）		height（m）	crown diameters（m）		Notes
		north	west
1	Artemisia ordosica	10.3	0	0.65	0.6	0.8
2	Artemisia ordosica	11	0	0.58	0.04	0.04
3	Artemisia ordosica	15.9	0	0.76	1	1.2
4	Artemisia ordosica	18.8	0	0.59	0.3	0.3
5	Artemisia ordosica	16.4	0.4	0.58	0.1	0.2
6	Artemisia ordosica	13.5	0.4	0.63	0.6	0.6
7	Artemisia ordosica	13.1	0.36	0.64	0.6	0.7
8	Artemisia ordosica	12	0.4	0.59	0.3	0.4
9	Artemisia ordosica	25.7	6.3	0.59	0.3	0.3
10	Artemisia ordosica	17.1	0.8	0.59	0.3	0.4
11	Artemisia ordosica	19.2	1.3	0.71	0.9	1
12	Artemisia ordosica	17.7	1.2	0.59	0.3	0.4
13	Artemisia ordosica	14.3	1	1.16	1.9	1.9
14	Artemisia ordosica	12.3	1.2	0.96	1.5	1.6
15	Artemisia ordosica	10.6	1.2	0.6	0.4	0.5
16	Artemisia ordosica	10	1.5	0.59	0.3	0.3
17	Artemisia ordosica	12.2	1.6	0.69	0.8	0.9
18	Artemisia ordosica	15.6	1.4	0.71	0.9	1
19	Artemisia ordosica	9.6	2	0.65	0.6	0.8
20	Artemisia ordosica	14.6	2.3	0.86	1.3	1.3
21	Artemisia ordosica	17.7	2.1	0.82	1.2	1.3	dead
22	Artemisia ordosica	18.9	2.5	1.01	1.6	1.7
23	Artemisia ordosica	14.4	2.6	0.59	0.2	0.3	dead
24	Artemisia ordosica	13	2.6	0.8	1.2	1.2
25	Artemisia ordosica	9.6	2.5	0.6	0.4	0.5
26	Artemisia ordosica	11.6	3	0.62	0.5	0.6
27	Artemisia ordosica	15.2	2.9	0.6	0.3	0.5
28	Artemisia ordosica	16.3	3.3	0.65	0.6	0.8
29	Artemisia ordosica	13.6	3.2	0.73	0.9	1.1
30	Artemisia ordosica	15.6	3.6	0.69	0.8	0.9
31	Artemisia ordosica	17.2	3.6	0.64	0.6	0.7
32	Artemisia ordosica	17.3	4	0.6	0.4	0.5
33	Artemisia ordosica	11.2	4.2	0.91	1.4	1.5
34	Artemisia ordosica	15.7	4.4	0.67	0.8	0.8
35	Artemisia ordosica	17.5	4.4	0.65	0.6	0.8
36	Artemisia ordosica	18.1	4.5	0.62	0.5	0.6
37	Artemisia ordosica	19	4.4	0.75	1	1.1
38	Artemisia ordosica	18.3	4.8	0.61	0.5	0.5
39	Artemisia ordosica	14.8	5.1	0.58	0.2	0.2
40	Artemisia ordosica	12	4.8	1.04	1.7	1.7	with some dead branches
41	Artemisia ordosica	11.1	4.8	0.63	0.6	0.6
42	Artemisia ordosica	12.7	5.2	0.75	1	1.1
43	Artemisia ordosica	13.8	5.2	0.6	0.4	0.5
44	Artemisia ordosica	16	5.8	1.07	1.7	1.8
45	Artemisia ordosica	13.5	5.8	0.59	0.2	0.3
46	Artemisia ordosica	10.1	5.8	1.92	2.8	2.9	dead
47	Artemisia ordosica	12.8	7	0.67	0.8	0.8
48	Artemisia ordosica	11.6	6.9	0.8	1.2	1.2
49	Artemisia ordosica	10.6	7.2	0.62	0.5	0.6
50	Artemisia ordosica	13.4	8	0.86	1.3	1.4	with some dead branches
51	Artemisia ordosica	19.4	8.4	0.63	0.6	0.6
52	Artemisia ordosica	16.4	8.4	0.65	0.6	0.8
53	Artemisia ordosica	11.8	8.8	0.89	1.3	1.5
54	Artemisia ordosica	13.1	8.7	0.6	0.3	0.5
55	Artemisia ordosica	11.1	9.1	0.64	0.6	0.7
56	Artemisia ordosica	9.7	9.6	0.63	0.6	0.6
57	Artemisia ordosica	10.7	9.6	0.82	1.2	1.3
58	Artemisia ordosica	15.1	10	0.58	0.2	0.2
59	Artemisia ordosica	9.3	0.1	0.6	1	1.2
60	Artemisia ordosica	8.9	1	0.75	0.85	0.9
61	Artemisia ordosica	7.4	0.95	1.1	1.8	1.8	with some dead branches
62	Artemisia ordosica	6.6	0.2	0.45	0.6	0.7
63	Artemisia ordosica	5	1.6	1.1	1.5	1.6
64	Artemisia ordosica	6.3	1.9	0.8	0.9	0.9
65	Artemisia ordosica	2.9	0.7	0.8	0.9	1.1
66	Artemisia ordosica	0.8	0.2	0.8	0.7	0.75
67	Artemisia ordosica	0.5	0.8	0.7	0.6	0.6
68	Artemisia ordosica	0.6	2.6	0.8	1.6	1.7
69	Artemisia ordosica	0.1	1.2	0.7	0.9	1	with some dead branches
70	Artemisia ordosica	3.4	3	0.6	0.7	0.8
71	Artemisia ordosica	4.2	4	1.3	2	2
72	Artemisia ordosica	3.2	5	0.65	0.9	0.9
73	Artemisia ordosica	4.2	4.9	1	0.8	0.9	with some dead branches
74	Artemisia ordosica	4.8	4.4	0.7	0.3	0.4
75	Artemisia ordosica	5.4	3.6	0.7	0.2	0.3
76	Artemisia ordosica	0.3	5	0.65	0.6	0.8
77	Artemisia ordosica	5.3	5	0.76	1	1.2
78	Artemisia ordosica	8.6	5.5	0.59	0.3	0.4
79	Artemisia ordosica	3.5	5.4	0.63	0.6	0.6	dead
80	Artemisia ordosica	0.1	5.8	0.64	0.6	0.7
81	Artemisia ordosica	9.2	6.2	0.71	0.9	1
82	Artemisia ordosica	0.6	6.2	0.6	0.4	0.5
83	Artemisia ordosica	0.5	6.8	0.58	0.2	0.2
84	Artemisia ordosica	2.2	6.6	0.69	0.8	0.9
85	Artemisia ordosica	7.1	6.6	0.59	0.3	0.4
86	Artemisia ordosica	3.9	7	0.6	0.4	0.5
87	Artemisia ordosica	4.6	7.4	0.84	1.3	1.3
88	Artemisia ordosica	6.6	7.6	0.65	0.6	0.8
89	Artemisia ordosica	1.6	8	0.62	0.5	0.6
90	Artemisia ordosica	2.2	7.7	0.59	0.2	0.3
91	Artemisia ordosica	6.7	8.2	0.6	0.4	0.5
92	Artemisia ordosica	3.6	8.2	0.73	0.9	1.1
93	Artemisia ordosica	2.3	8.6	0.58	0.2	0.2	with some dead branches
94	Artemisia ordosica	4.2	8.6	0.64	0.6	0.7
95	Artemisia ordosica	5.6	8.6	0.69	0.8	0.9
96	Artemisia ordosica	1.3	9	0.59	0.2	0.3
97	Artemisia ordosica	1.2	9.3	0.91	1.4	1.5
98	Artemisia ordosica	5.7	9.3	0.67	0.8	0.8
99	Artemisia ordosica	7.5	9.4	0.65	0.6	0.8
100	Artemisia ordosica	9	9.3	0.75	1	1.1
101	Artemisia ordosica	8.3	9.8	0.61	0.5	0.5	dead
102	Artemisia ordosica	4.8	9.7	0.58	0.2	0.2
103	Artemisia ordosica	2	9.8	1.04	1.7	1.7
104	Artemisia ordosica	1.1	9.7	0.63	0.6	0.6
105	Artemisia ordosica	0.4	9.8	0.59	0.2	0.3
106	Artemisia ordosica	28.5	0.4	0.63	0.6	0.6
107	Artemisia ordosica	25.1	0.8	0.64	0.6	0.7	dead
108	Artemisia ordosica	27.3	1.2	0.96	1.5	1.6
109	Artemisia ordosica	27.2	1.6	0.69	0.8	0.9
110	Artemisia ordosica	28.1	1.6	0.58	0.2	0.2
111	Artemisia ordosica	28.9	2	0.6	0.4	0.5
112	Artemisia ordosica	28	2.6	0.8	1.2	1.2
113	Artemisia ordosica	25.9	2.8	0.67	0.8	0.8
114	Artemisia ordosica	26.6	3	0.62	0.5	0.6
115	Artemisia ordosica	28.6	3.2	0.73	0.9	1.1
116	Artemisia ordosica	27.8	3.6	0.59	0.3	0.4
117	Artemisia ordosica	29.1	4	0.66	0.7	0.8
118	Artemisia ordosica	26.2	4.5	0.91	1.4	1.5	with some dead branches
119	Artemisia ordosica	27	4.8	1.04	1.7	1.7
120	Artemisia ordosica	26.1	4.8	0.63	0.6	0.6
121	Artemisia ordosica	27.7	5.2	0.75	1	1.1
122	Artemisia ordosica	29.3	5.2	0.62	0.5	0.6
123	Artemisia ordosica	26.6	7.1	0.8	1.2	1.2
124	Artemisia ordosica	25.6	7.1	0.62	0.5	0.6
125	Artemisia ordosica	28.4	8	0.86	1.3	1.4
126	Artemisia ordosica	26.8	8.9	0.89	1.3	1.5
127	Artemisia ordosica	28.8	9.2	0.6	0.3	0.5
128	Artemisia ordosica	26.1	9.2	0.64	0.6	0.7
129	Artemisia ordosica	24.7	9.6	0.63	0.6	0.6
130	Artemisia ordosica	24.3	0.1	0.6	1	1.2
131	Artemisia ordosica	23.9	1	0.75	0.85	0.9
132	Artemisia ordosica	23.2	0	0.55	0.6	0.8
133	Artemisia ordosica	22.4	0.95	1.1	1.8	1.8
134	Artemisia ordosica	20.5	2	0.65	0.7	0.8
135	Artemisia ordosica	22.1	4.4	0.7	0.2	0.3
136	Artemisia ordosica	20.9	5	0.76	1	1.2
137	Artemisia ordosica	21.1	5.8	0.64	0.6	0.7
138	Artemisia ordosica	20.6	8.6	0.69	0.8	0.9
139	Artemisia ordosica	22.2	8.3	0.64	0.6	0.7
140	Artemisia ordosica	20.7	9.4	0.67	0.8	0.8
141	Artemisia ordosica	24	9.5	0.75	1	1.1
142	Artemisia ordosica	8.4	10.5	0.6	0.7	0.8
143	Artemisia ordosica	9.2	11.5	1.3	2	2
144	Artemisia ordosica	8.2	12.5	0.65	0.9	0.9
145	Artemisia ordosica	5.3	12.5	0.65	0.6	0.8
146	Artemisia ordosica	10.6	15.1	0.8	1.6	1.7
147	Artemisia ordosica	12.9	16.5	0.8	0.7	0.8
148	Artemisia ordosica	14.2	17.4	1	0.8	0.9
149	Artemisia ordosica	18.4	28	0.6	0.7	0.8
150	Artemisia ordosica	18.2	30	0.65	0.9	0.9
151	Artemisia ordosica	20	29.9	0.6	0.3	0.3
152	Artemisia ordosica	23.4	25.5	0.6	0.7	0.8
153	Artemisia ordosica	24.2	27.4	1	0.8	0.9
154	Artemisia ordosica	28.4	18	0.6	0.7	0.8
155	Artemisia ordosica	29.2	18.9	1.3	2	2
156	Artemisia ordosica	28.2	20	0.65	0.9	0.9
157	Artemisia ordosica	30	19.9	0.6	0.3	0.3	dead
158	Artemisia ordosica	25.3	20	0.65	0.6	0.8
159	Artemisia ordosica	0.3	14.4	0.7	0.3	0.4
160	Artemisia ordosica	14.6	26.9	0.8	1.2	1.2
161	Artemisia ordosica	11.3	25.9	0.7	0.2	0.3
162	Artemisia ordosica	11.1	26.8	0.7	0.2	0.3
163	Artemisia ordosica	17.9	23	0.7	0.2	0.3
164	Artemisia ordosica	17.2	23.7	0.7	0.2	0.3
165	Artemisia ordosica	16.7	24.2	0.7	0.2	0.3
166	Artemisia ordosica	29.6	27.6	0.6	0.4	0.5
167	Artemisia ordosica	29.6	28.6	0.6	0.4	0.5
168	Artemisia ordosica	25.3	29.4	0.7	0.3	0.4
169	Artemisia ordosica	27	28.2	0.7	0.2	0.3
170	Artemisia ordosica	7.9	18.2	0.8	0.9	1.1
171	Artemisia ordosica	5	19	0.65	0.8	0.8
172	Artemisia ordosica	12.9	20.7	0.8	0.9	1.1
173	Artemisia ordosica	10.5	21	0.7	0.6	0.6
174	Artemisia ordosica	20	11.6	1.1	1.5	1.6
175	Artemisia ordosica	17.9	10.7	0.8	0.9	1.1
176	Artemisia ordosica	15.8	10.2	0.8	0.7	0.75	with some dead branches
177	Artemisia ordosica	22.9	15.7	0.8	0.9	1.1
178	Artemisia ordosica	20.8	15.2	0.8	0.7	0.75
179	Artemisia ordosica	25.8	22.7	0.8	0.7	0.75
180	Artemisia ordosica	25.5	23.3	0.7	0.6	0.6
181	Artemisia ordosica	25.7	24.3	0.65	0.9	1
182	Artemisia ordosica	4.6	16.6	0.61	0.5	0.5
183	Artemisia ordosica	4.6	17.1	0.65	0.6	0.8
184	Artemisia ordosica	4.3	15.1	0.6	1	1.2
185	Artemisia ordosica	3.9	16	0.75	0.85	0.9
186	Artemisia ordosica	1.6	15.2	0.45	0.6	0.7
187	Artemisia ordosica	1.1	16.2	0.55	0.3	0.25
188	Artemisia ordosica	1.3	17	0.8	0.9	0.9
189	Artemisia ordosica	14.6	24.5	0.65	0.6	0.8	with some dead branches
190	Artemisia ordosica	14.6	24.9	0.58	0.2	0.2
191	Artemisia ordosica	14.3	22.6	0.6	1	1.2
192	Artemisia ordosica	13.9	23.5	0.75	0.85	0.9
193	Artemisia ordosica	11.15	23.5	0.6	0.6	0.7
194	Artemisia ordosica	19.6	19.1	0.61	0.5	0.5
195	Artemisia ordosica	19.6	19.5	0.65	0.6	0.8	with some dead branches
196	Artemisia ordosica	19.6	19.9	0.58	0.2	0.2
197	Artemisia ordosica	19.3	17.6	0.6	1	1.2
198	Artemisia ordosica	18.9	18.5	0.75	0.85	0.9
199	Artemisia ordosica	17.4	18.45	1.1	1.8	1.8
200	Artemisia ordosica	16.15	18.3	0.6	0.6	0.7
201	Artemisia ordosica	16.3	19.7	0.8	0.9	0.9
202	Artemisia ordosica	29.6	11.6	0.61	0.5	0.5
203	Artemisia ordosica	29.3	10.1	0.6	1	1.2
204	Artemisia ordosica	28.9	11	0.75	0.85	0.9
205	Artemisia ordosica	28.2	10	0.55	0.6	0.8
206	Artemisia ordosica	25.8	10.4	0.3	0.3	0.35
207	Artemisia ordosica	25.5	12	0.65	0.7	0.8
208	Artemisia ordosica	6.6	13	0.62	0.5	0.6	dead
209	Artemisia ordosica	8.6	13.2	0.73	0.9	1.1	dead
210	Artemisia ordosica	9.2	13.6	0.64	0.6	0.7
211	Artemisia ordosica	6.3	14	0.59	0.2	0.3
212	Artemisia ordosica	6.2	14.4	0.91	1.4	1.5
213	Artemisia ordosica	6.1	14.8	0.63	0.6	0.6
214	Artemisia ordosica	18	20.1	0.8	1.2	1.2
215	Artemisia ordosica	15.9	20.3	0.67	0.8	0.8
216	Artemisia ordosica	16.6	20.5	0.62	0.5	0.6
217	Artemisia ordosica	18.6	20.7	0.73	0.9	1.1
218	Artemisia ordosica	19.1	21.5	0.66	0.7	0.8
219	Artemisia ordosica	16.5	21.5	0.6	0.3	0.5	with some dead branches
220	Artemisia ordosica	19.8	22.3	0.58	0.2	0.2
221	Artemisia ordosica	16.1	22.3	0.63	0.6	0.6
222	Artemisia ordosica	24.4	17.6	0.59	0.2	0.3
223	Artemisia ordosica	20.6	17.6	0.61	0.5	0.5
224	Artemisia ordosica	21.6	18	0.62	0.5	0.6
225	Artemisia ordosica	23.6	18.2	0.73	0.9	1.1
226	Artemisia ordosica	21.7	17.9	0.58	0.2	0.2	with some dead branches
227	Artemisia ordosica	24.2	18.6	0.64	0.6	0.7
228	Artemisia ordosica	21.5	19	0.6	0.3	0.5
229	Artemisia ordosica	23.2	19.2	0.84	1.3	1.3
230	Artemisia ordosica	21.1	19.7	0.63	0.6	0.6
231	Artemisia ordosica	1.6	22.6	0.65	0.6	0.8
232	Artemisia ordosica	0.2	22.8	0.6	0.3	0.5
233	Artemisia ordosica	2.8	23.2	0.58	0.06	0.06
234	Artemisia ordosica	2.1	23.2	0.61	0.5	0.5
235	Artemisia ordosica	0.6	23.6	0.69	0.8	0.9
236	Artemisia ordosica	0.7	24.4	0.67	0.8	0.8
237	Artemisia ordosica	3.1	24.4	0.62	0.5	0.6
238	Artemisia ordosica	4	24.4	0.75	1	1.1	with some dead branches
239	Artemisia ordosica	10.2	17.8	0.6	0.3	0.5
240	Artemisia ordosica	11.7	18.2	0.6	0.4	0.5
241	Artemisia ordosica	11.3	18.1	0.65	0.6	0.8
242	Artemisia ordosica	10.6	18.6	0.69	0.8	0.9
243	Artemisia ordosica	10.7	19.4	0.67	0.8	0.8
244	Artemisia ordosica	12.5	19.3	0.65	0.6	0.8
245	Artemisia ordosica	13.1	19.4	0.62	0.5	0.6
246	Artemisia ordosica	14	19.3	0.75	1	1.1
247	Artemisia ordosica	28.9	12.6	1.01	1.6	1.7
248	Artemisia ordosica	25.6	13.6	0.69	0.8	0.9
249	Artemisia ordosica	25.7	14.4	0.67	0.8	0.8
250	Artemisia ordosica	28.1	14.4	0.62	0.5	0.6
251	Artemisia ordosica	29	14.4	0.75	1	1.1
252	Artemisia ordosica	5.3	20	0.65	0.6	0.8
253	Artemisia ordosica	8.5	20.4	0.63	0.6	0.6
254	Artemisia ordosica	5.5	20.8	0.59	0.3	0.4	with some dead branches
255	Artemisia ordosica	7.3	21.2	0.96	1.5	1.6
256	Artemisia ordosica	5.6	21.2	0.6	0.4	0.5
257	Artemisia ordosica	5	21.6	0.59	0.3	0.3
258	Artemisia ordosica	5.5	21.8	0.58	0.2	0.2
259	Artemisia ordosica	7.2	21.6	0.69	0.8	0.9	dead
260	Artemisia ordosica	18.5	12.9	0.63	0.6	0.6
261	Artemisia ordosica	18.1	12.86	0.64	0.6	0.7
262	Artemisia ordosica	16.9	13.3	0.6	0.4	0.5
263	Artemisia ordosica	19.3	13.5	1.16	1.8	2
264	Artemisia ordosica	17.2	14.1	0.69	0.8	0.9
265	Artemisia ordosica	18.1	14.1	0.58	0.2	0.2	dead
266	Artemisia ordosica	15	14.5	0.61	0.5	0.5
267	Artemisia ordosica	24.3	27.9	0.59	0.3	0.3
268	Artemisia ordosica	23.5	27.9	0.63	0.6	0.6
269	Artemisia ordosica	23.1	27.86	0.64	0.6	0.7
270	Artemisia ordosica	24.3	28.5	1.16	2	1.8
271	Artemisia ordosica	22.3	28.7	0.96	1.5	1.6
272	Artemisia ordosica	20.5	29.3	0.58	0.2	0.2
273	Artemisia ordosica	22.2	29.1	0.69	0.8	0.9
274	Artemisia ordosica	24.1	29.1	0.58	0.1	0.1
275	Artemisia ordosica	23.9	29.5	0.6	0.4	0.5
276	Artemisia ordosica	0.3	25	0.76	1	1.2
277	Artemisia ordosica	3.2	25	0.67	0.8	0.8
278	Artemisia ordosica	3.6	25.4	0.59	0.3	0.4
279	Artemisia ordosica	4.2	26.2	0.71	0.9	1
280	Artemisia ordosica	3.5	26.4	0.6	0.4	0.5
281	Artemisia ordosica	1.6	26.2	0.58	0.2	0.2
282	Artemisia ordosica	10.9	27.5	0.76	1	1.2
283	Artemisia ordosica	13.2	27.2	0.67	0.8	0.8
284	Artemisia ordosica	10.6	27.9	0.6	0.3	0.5
285	Artemisia ordosica	14.2	28.7	0.71	0.9	1
286	Artemisia ordosica	12.7	28.7	0.59	0.3	0.4
287	Artemisia ordosica	11.6	28.7	0.58	0.2	0.2
288	Artemisia ordosica	26.5	20.8	0.64	0.6	0.7
289	Artemisia ordosica	29.2	21.3	0.71	0.9	1
290	Artemisia ordosica	27.7	22.4	0.82	1.2	1.3
291	Artemisia ordosica	3.4	10.5	0.86	1.3	1.4	dead
292	Artemisia ordosica	2.5	10.3	0.61	0.5	0.5
293	Artemisia ordosica	1.8	11.3	0.89	1.3	1.5
294	Artemisia ordosica	3.9	11.3	0.59	0.3	0.3
295	Artemisia ordosica	3.8	11.7	0.6	0.3	0.5
296	Artemisia ordosica	1.1	11.7	0.64	0.6	0.7
297	Artemisia ordosica	6.1	29.2	0.64	0.6	0.7
298	Artemisia ordosica	5.8	30	0.58	0.1	0.1
299	Artemisia ordosica	17.5	25.3	0.61	0.5	0.5	with some dead branches
300	Artemisia ordosica	18.8	26.7	0.6	0.3	0.5
301	Artemisia ordosica	16.1	26.7	0.64	0.6	0.7
302	Artemisia ordosica	15.8	27.5	0.58	0.1	0.1
303	Artemisia ordosica	22.5	22.8	0.61	0.5	0.5	with some dead branches
304	Artemisia ordosica	23.8	24.2	0.6	0.3	0.5
305	Artemisia ordosica	21.1	24.2	0.64	0.6	0.7
306	Artemisia ordosica	20.7	24.6	0.82	1.2	1.3
307	Artemisia ordosica	20.8	25	0.58	0.1	0.1
308	Artemisia ordosica	4.4	28.4	0.63	0.6	0.6
309	Artemisia ordosica	1.8	28.4	0.6	0.4	0.5
310	Artemisia ordosica	1.4	28.4	0.65	0.6	0.8
311	Artemisia ordosica	0.1	30	0.58	0.2	0.2
312	Artemisia ordosica	9.4	25.9	0.63	0.6	0.6
313	Artemisia ordosica	6.4	25.9	0.65	0.6	0.8
314	Artemisia ordosica	14.4	10.9	0.63	0.6	0.6
315	Artemisia ordosica	11.4	10.9	0.65	0.6	0.8
316	Artemisia ordosica	13.7	11.7	0.58	0.1	0.1
317	Artemisia ordosica	20.8	20.3	0.59	0.3	0.3
318	Artemisia ordosica	24.4	20.9	0.63	0.6	0.6
319	Artemisia ordosica	21.8	20.9	0.6	0.4	0.5	with some dead branches
320	Artemisia ordosica	23.7	21.7	0.58	0.1	0.1
321	Artemisia ordosica	19.4	5.9	0.63	0.6	0.6
322	Artemisia ordosica	16.4	5.9	0.65	0.6	0.8
323	Artemisia ordosica	29.4	15.9	0.63	0.6	0.6
324	Artemisia ordosica	26.8	15.6	0.6	0.4	0.5
325	Artemisia ordosica	26.4	15.9	0.65	0.6	0.8
326	Artemisia ordosica	26.4	16.7	0.58	0.1	0.1
327	Artemisia ordosica	1	20.8	1.07	1.7	1.8
328	Artemisia ordosica	8	15.2	0.66	0.7	0.8
329	Artemisia ordosica	5.2	17	0.59	0.3	0.4
330	Artemisia ordosica	2.7	17.7	0.75	1	1.1
331	Artemisia ordosica	4.3	17.7	0.62	0.5	0.6
332	Artemisia ordosica	3.5	18.3	0.59	0.2	0.3
333	Artemisia ordosica	4	18.7	0.59	0.3	0.4
334	Artemisia ordosica	2.8	19.6	0.67	0.8	0.8
335	Artemisia ordosica	1.6	19.5	0.8	1.2	1.2
336	Artemisia ordosica	0.6	19.9	0.62	0.5	0.6
337	Artemisia ordosica	1.9	20.2	0.58	0.1	0.1
338	Artemisia ordosica	7.7	22.7	0.75	1	1.1
339	Artemisia ordosica	9.3	22.7	0.62	0.5	0.6
340	Artemisia ordosica	9.4	23.3	0.58	0.2	0.2
341	Artemisia ordosica	5.1	23.3	1.92	2.8	2.9
342	Artemisia ordosica	9	23.7	0.59	0.3	0.4
343	Artemisia ordosica	5	24.9	0.6	0.4	0.5
344	Artemisia ordosica	17.7	15.2	0.75	1	1.1
345	Artemisia ordosica	19.3	15	0.62	0.5	0.6
346	Artemisia ordosica	19.4	15.8	0.58	0.2	0.2
347	Artemisia ordosica	18.5	15.5	0.59	0.2	0.3
348	Artemisia ordosica	18.2	15.8	0.59	0.3	0.4
349	Artemisia ordosica	15.1	15.8	1.92	2.8	2.9
350	Artemisia ordosica	17.8	17	0.67	0.8	0.8
351	Artemisia ordosica	16.6	17.2	0.8	1.2	1.2
352	Artemisia ordosica	15.6	17.4	0.62	0.5	0.6
353	Artemisia ordosica	22.7	12.7	0.75	1	1.1
354	Artemisia ordosica	23.8	12.7	0.6	0.4	0.5
355	Artemisia ordosica	24.3	12.7	0.62	0.5	0.6
356	Artemisia ordosica	24.4	13.3	0.58	0.2	0.2
357	Artemisia ordosica	23.5	13.3	0.59	0.2	0.3
358	Artemisia ordosica	23.2	13.3	0.59	0.3	0.4
359	Artemisia ordosica	22.5	13.7	0.58	0.1	0.1
360	Artemisia ordosica	23.1	12.3	0.58	0.1	0.1
361	Artemisia ordosica	23	10.2	0.66	0.7	0.8
362	Artemisia ordosica	22.1	11.2	0.73	0.9	1.1
363	Artemisia ordosica	20.6	12.4	0.59	0.3	0.4
364	Artemisia ordosica	20.9	12.2	0.58	0.2	0.2
365	Artemisia ordosica	26	25.8	1.07	1.7	1.8
366	Artemisia ordosica	14.1	1.5	0.58	0.1	0.1
367	Artemisia ordosica	17.6	2.8	0.58	0.05	0.05
368	Artemisia ordosica	15	3.6	0.58	0.05	0.05
369	Artemisia ordosica	15.3	6	0.58	0.1	0.1
370	Artemisia ordosica	13.1	7.2	0.58	0.1	0.1
371	Artemisia ordosica	1	5	0.58	0.04	0.04
372	Artemisia ordosica	4.7	9	0.58	0.1	0.1
373	Artemisia ordosica	22.2	18.2	0.58	0.05	0.05
374	Artemisia ordosica	11.7	3.2	0.58	0.2	0.2
375	Artemisia ordosica	1.1	0.7	0.8	0.7	0.75
376	Artemisia ordosica	12.3	1.3	0.8	0.7	0.75
377	Artemisia ordosica	25.7	2.3	0.7	0.6	0.6
378	Artemisia ordosica	13.2	2.6	0.65	0.6	0.8
379	Artemisia ordosica	23.7	3.6	0.6	0.7	0.8
380	Artemisia ordosica	26.7	5.1	0.6	0.7	0.8
381	Artemisia ordosica	19.5	4.8	0.65	0.6	0.8
382	Artemisia ordosica	6.9	5.4	0.67	0.8	0.8
383	Artemisia ordosica	9.8	6.3	0.67	0.8	0.8
384	Artemisia ordosica	28.3	6.8	0.67	0.8	0.8
385	Artemisia ordosica	3.4	6.2	0.63	0.6	0.6
386	Artemisia ordosica	27.6	6.8	0.63	0.6	0.6
387	Artemisia ordosica	3.8	6.3	0.65	0.6	0.8
388	Artemisia ordosica	26.5	6.7	0.65	0.6	0.8
389	Artemisia ordosica	19.2	7.4	0.65	0.6	0.8
390	Artemisia ordosica	8.6	7.6	0.67	0.8	0.8
391	Artemisia ordosica	25.3	8.2	0.67	0.8	0.8
392	Artemisia ordosica	12.6	8.5	0.67	0.8	0.8
393	Artemisia ordosica	11.9	10.4	0.63	0.6	0.6	dead
394	Artemisia ordosica	29	10.9	0.6	0.7	0.8
395	Artemisia ordosica	21.1	11.3	0.6	0.7	0.8
396	Artemisia ordosica	23.4	11.8	0.6	0.7	0.8
397	Artemisia ordosica	13.9	11.2	0.65	0.6	0.8
398	Artemisia ordosica	19.7	11.8	0.63	0.6	0.6
399	Artemisia ordosica	6.6	12.3	0.65	0.7	0.8
400	Artemisia ordosica	28.4	13.1	0.65	0.7	0.8
401	Artemisia ordosica	24.3	14	0.65	0.7	0.8
402	Artemisia ordosica	13.2	13.7	0.62	0.5	0.6
403	Artemisia ordosica	26.3	13.8	0.64	0.6	0.7
404	Artemisia ordosica	23.4	14.1	0.64	0.6	0.7
405	Artemisia ordosica	0.8	14.7	0.64	0.6	0.7
406	Artemisia ordosica	6.4	15.9	0.8	0.7	0.8
407	Artemisia ordosica	18	16.8	0.8	0.7	0.8
408	Artemisia ordosica	22.3	14.9	0.8	0.7	0.8	with some dead branches
409	Artemisia ordosica	9.7	16.7	0.65	0.6	0.8
410	Artemisia ordosica	24.3	16.2	0.63	0.6	0.6
411	Artemisia ordosica	12.6	16.9	0.63	0.6	0.6
412	Artemisia ordosica	5.9	17.4	0.67	0.8	0.8
413	Artemisia ordosica	23.7	17.4	0.65	0.6	0.8
414	Artemisia ordosica	8.8	18.6	0.67	0.8	0.8
415	Artemisia ordosica	18.2	18.4	0.62	0.5	0.6
416	Artemisia ordosica	3.3	20.9	0.67	0.8	0.8
417	Artemisia ordosica	13.4	21.8	0.7	0.6	0.6	with some dead branches
418	Artemisia ordosica	4.6	22.1	0.7	0.6	0.6
419	Artemisia ordosica	15.9	21.7	0.64	0.6	0.7	with some dead branches
420	Artemisia ordosica	19.5	21.3	0.64	0.6	0.7
421	Artemisia ordosica	8.3	21.2	0.67	0.8	0.8
422	Artemisia ordosica	28.8	22.3	0.67	0.8	0.8
423	Artemisia ordosica	0.7	23.9	0.65	0.6	0.8
424	Artemisia ordosica	29.7	22.4	0.65	0.6	0.8
425	Artemisia ordosica	15.5	23.1	0.67	0.8	0.8	with some dead branches
426	Artemisia ordosica	21.9	23.7	0.67	0.8	0.8
427	Artemisia ordosica	26.8	24.2	0.67	0.8	0.8
428	Artemisia ordosica	14.9	23.5	0.7	0.6	0.6
429	Artemisia ordosica	11.6	24.9	0.67	0.8	0.8
430	Artemisia ordosica	3.7	25.5	0.65	0.6	0.8
431	Artemisia ordosica	6.7	24.6	0.62	0.5	0.6
432	Artemisia ordosica	5.5	26.4	0.65	0.6	0.8
433	Artemisia ordosica	27.7	26	0.67	0.8	0.8
434	Artemisia ordosica	13.9	26.4	0.67	0.8	0.8	with some dead branches
435	Artemisia ordosica	23.9	26.9	0.67	0.8	0.8
436	Artemisia ordosica	6.7	27.6	0.65	0.6	0.8
437	Artemisia ordosica	18.7	25.3	0.63	0.6	0.6	with some dead branches
438	Artemisia ordosica	0.9	26.1	0.63	0.6	0.6
439	Artemisia ordosica	24.3	26.3	0.63	0.6	0.6
440	Artemisia ordosica	9.3	27.6	0.63	0.6	0.6
441	Artemisia ordosica	9.9	28.7	0.64	0.6	0.7
442	Artemisia ordosica	7.7	29	0.63	0.6	0.6
443	Artemisia ordosica	17.6	29.6	0.63	0.6	0.6	with some dead branches
444	Artemisia ordosica	8.6	30	0.63	0.6	0.6
445	Artemisia ordosica	16.5	29.7	0.64	0.6	0.7
446	Artemisia ordosica	9.4	2.2	0.65	0.9	0.9
447	Artemisia ordosica	11.5	3.1	0.65	0.9	0.9
448	Artemisia ordosica	19.7	15.4	0.65	0.9	0.9
449	Artemisia ordosica	21.1	7.1	0.65	0.9	0.9
450	Artemisia ordosica	26.3	9.7	0.65	0.9	0.9
451	Artemisia ordosica	29.1	10.2	0.65	0.9	0.9
452	Artemisia ordosica	29.7	22.2	0.65	0.9	0.9
453	Artemisia ordosica	13.4	24.1	0.65	0.9	0.9	with some dead branches
454	Artemisia ordosica	15.7	25.3	0.65	0.9	0.9
455	Artemisia ordosica	20.8	26.7	0.65	0.9	0.9
456	Artemisia ordosica	24.3	28.5	0.65	0.9	0.9	dead
457	Artemisia ordosica	1.3	2.3	0.71	0.9	1
458	Artemisia ordosica	5.6	4.7	0.71	0.9	1
459	Artemisia ordosica	6.7	5.1	0.71	0.9	1
460	Artemisia ordosica	10.2	7.7	0.71	0.9	1
461	Artemisia ordosica	11.6	9.3	0.71	0.9	1
462	Artemisia ordosica	16.9	12.4	0.71	0.9	1	with some dead branches
463	Artemisia ordosica	20.3	14.3	0.71	0.9	1
464	Artemisia ordosica	21.9	16.9	0.71	0.9	1
465	Artemisia ordosica	24.7	17.7	0.71	0.9	1
466	Artemisia ordosica	26.3	19.6	0.71	0.9	1	dead
467	Artemisia ordosica	27.6	22.8	0.71	0.9	1
468	Artemisia ordosica	25.6	19.8	0.76	1	1.2
469	Artemisia ordosica	23	12.6	0.8	1.2	1.2
470	Artemisia ordosica	18	2.6	0.8	1.2	1.2
471	Artemisia ordosica	11.6	16.9	0.8	1.2	1.2	with some dead branches
472	Artemisia ordosica	26.6	17.1	0.8	1.2	1.2
473	Artemisia ordosica	6.6	17.2	0.8	1.2	1.2
474	Artemisia ordosica	21.6	19.5	0.8	1.2	1.2
475	Artemisia ordosica	18	2.1	0.8	1.2	1.2
476	Artemisia ordosica	24.6	26.9	0.8	1.2	1.2
477	Artemisia ordosica	9.6	13.4	0.8	1.2	1.2
478	Artemisia ordosica	27.3	0.7	0.8	1.2	1.2	dead
479	Artemisia ordosica	17.7	12.1	0.82	1.2	1.3
480	Artemisia ordosica	14.6	12.3	0.86	1.3	1.3
481	Artemisia ordosica	4.6	17.4	0.84	1.3	1.3
482	Artemisia ordosica	10.7	19.6	0.82	1.2	1.3	with some dead branches
483	Artemisia ordosica	23.2	29.2	0.84	1.3	1.3
484	Artemisia ordosica	27.7	12.4	0.82	1.2	1.3
485	Artemisia ordosica	20.7	14.6	0.82	1.2	1.3
486	Artemisia ordosica	13.2	29.2	0.84	1.3	1.3
487	Artemisia ordosica	17.7	12.4	0.82	1.2	1.3
488	Artemisia ordosica	10.7	14.6	0.82	1.2	1.3
489	Artemisia ordosica	13.4	18	0.86	1.3	1.4
490	Artemisia ordosica	28.4	28	0.86	1.3	1.4
491	Artemisia ordosica	11.8	18.8	0.89	1.3	1.5
492	Artemisia ordosica	26.8	28.9	0.89	1.3	1.5
493	Artemisia ordosica	3.4	17.5	0.86	1.3	1.4	dead
494	Artemisia ordosica	1.8	1.3	0.89	1.3	1.5
495	Artemisia ordosica	13.4	13.8	0.86	1.3	1.4	dead
496	Artemisia ordosica	28.4	18	0.86	1.3	1.4
497	Artemisia ordosica	11.8	28.8	0.89	1.3	1.5
498	Artemisia ordosica	26.8	18.9	0.89	1.3	1.5
499	Artemisia ordosica	3.4	19.5	0.86	1.3	1.4
500	Artemisia ordosica	1.8	21.3	0.89	1.3	1.5
501	Artemisia ordosica	11.2	14.2	0.91	1.4	1.5
502	Artemisia ordosica	26.2	14.5	0.91	1.4	1.5
503	Artemisia ordosica	1.2	19.3	0.91	1.4	1.5
504	Artemisia ordosica	6.2	24.4	0.91	1.4	1.5
505	Artemisia ordosica	11.2	24.2	0.91	1.4	1.5
506	Artemisia ordosica	26.2	24.5	0.91	1.4	1.5
507	Artemisia ordosica	1.2	29.3	0.91	1.4	1.5
508	Artemisia ordosica	16.2	14.4	0.91	1.4	1.5
509	Artemisia ordosica	29.1	0.7	0.91	1.4	1.5
510	Artemisia ordosica	18.9	20	0.91	1.4	1.5	dead
511	Artemisia ordosica	12.3	11.2	0.96	1.5	1.6
512	Artemisia ordosica	27.3	11.2	0.96	1.5	1.6
513	Artemisia ordosica	5	11.6	1.1	1.5	1.6
514	Artemisia ordosica	20	21.6	1.1	1.5	1.6
515	Artemisia ordosica	17.3	21.2	0.96	1.5	1.6
516	Artemisia ordosica	2.3	28.7	0.96	1.5	1.6

## Sheet: plot 6
No.	species	coordinate（m）		height（m）	crown diameters（m）		Notes
		north	west
1	Artemisia ordosica	18.2	0	0.67	0.8	0.8
2	Artemisia ordosica	29.8	3.2	0.58	0.04	0.04
3	Artemisia ordosica	8.6	2.6	0.1	0.05	0.05
4	Artemisia ordosica	7.9	2.6	0.1	0.05	0.05
5	Artemisia ordosica	16.9	1.2	0.05	0.05	0.05
6	Artemisia ordosica	17.9	1.1	0.05	0.05	0.05
7	Artemisia ordosica	17.9	1.1	0.05	0.05	0.05
8	Artemisia ordosica	17.9	1.1	0.05	0.05	0.05
9	Artemisia ordosica	18.2	0.3	0.05	0.05	0.05
10	Artemisia ordosica	19.1	0.4	0.05	0.05	0.05
11	Artemisia ordosica	18.7	1.5	0.05	0.05	0.05
12	Artemisia ordosica	23.6	27.6	0.1	0.05	0.05
13	Artemisia ordosica	22.9	27.6	0.1	0.05	0.05
14	Artemisia ordosica	0.5	4.5	0.15	0.1	0.1
15	Artemisia ordosica	20	0.9	0.1	0.1	0.1
16	Artemisia ordosica	21.3	1.5	0.1	0.1	0.1
17	Artemisia ordosica	18.5	17.4	0.58	0.1	0.1
18	Artemisia ordosica	3.7	18.3	0.58	0.1	0.1
19	Artemisia ordosica	25.5	24.5	0.15	0.1	0.1
20	Artemisia ordosica	9.6	24.9	0.58	0.1	0.1
21	Artemisia ordosica	16.4	0.4	0.58	0.1	0.2
22	Artemisia ordosica	13.6	2	0.58	0.1	0.2
23	Artemisia ordosica	12.1	2.4	0.58	0.1	0.2
24	Artemisia ordosica	10.4	2.6	0.58	0.1	0.2
25	Artemisia ordosica	14.2	4.4	0.58	0.1	0.2
26	Artemisia ordosica	19.7	0.7	0.1	0.1	0.2
27	Artemisia ordosica	9.8	8	0.58	0.1	0.2
28	Artemisia ordosica	12.5	8	0.58	0.1	0.2
29	Artemisia ordosica	28.6	2	0.58	0.1	0.2
30	Artemisia ordosica	25.4	2.6	0.58	0.1	0.2
31	Artemisia ordosica	6.4	5.4	0.58	0.1	0.2
32	Artemisia ordosica	21.4	5.4	0.58	0.1	0.2
33	Artemisia ordosica	3.6	7	0.58	0.1	0.2
34	Artemisia ordosica	2.1	7.4	0.58	0.1	0.2
35	Artemisia ordosica	4.8	9.4	0.58	0.1	0.2
36	Artemisia ordosica	10.9	14.9	0.58	0.2	0.2
37	Artemisia ordosica	0.5	5.2	0.17	0.3	0.2
38	Artemisia ordosica	16.8	2	0.59	0.3	0.2
39	Artemisia ordosica	16.6	4.8	0.59	0.3	0.2
40	Artemisia ordosica	23.7	3.2	0.4	0.2	0.3
41	Artemisia ordosica	15.5	7.4	0.59	0.2	0.3
42	Artemisia ordosica	5.2	2.8	0.7	0.3	0.2
43	Artemisia ordosica	6	3	0.7	0.3	0.2
44	Artemisia ordosica	6.8	2.7	0.7	0.3	0.2	dead
45	Artemisia ordosica	7.3	2.8	0.7	0.3	0.2
46	Artemisia ordosica	7.7	3	0.7	0.3	0.2
47	Artemisia ordosica	5.9	3.1	0.7	0.3	0.2
48	Artemisia ordosica	6.7	3.2	0.7	0.3	0.2
49	Artemisia ordosica	7.2	3.1	0.7	0.3	0.2
50	Artemisia ordosica	5.1	3.3	0.7	0.3	0.2
51	Artemisia ordosica	7	3.2	0.7	0.3	0.2
52	Artemisia ordosica	7	3.2	0.7	0.3	0.2
53	Artemisia ordosica	7.7	3.4	0.7	0.3	0.2
54	Artemisia ordosica	5.6	3.6	0.7	0.3	0.2
55	Artemisia ordosica	6.7	3.4	0.7	0.3	0.2
56	Artemisia ordosica	7.6	3.8	0.7	0.3	0.2
57	Artemisia ordosica	6.3	3.9	0.7	0.3	0.2
58	Artemisia ordosica	5.1	3.8	0.7	0.3	0.2
59	Artemisia ordosica	6.7	4.3	0.7	0.3	0.2
60	Artemisia ordosica	7	5.2	0.7	0.3	0.2
61	Artemisia ordosica	21.5	2.7	0.7	0.3	0.2
62	Artemisia ordosica	21	4.2	0.7	0.3	0.2	dead
63	Artemisia ordosica	1.5	13	0.7	0.3	0.2
64	Artemisia ordosica	2.4	14.4	0.7	0.3	0.2
65	Artemisia ordosica	15.6	23.6	0.7	0.3	0.2
66	Artemisia ordosica	17.2	24.6	0.7	0.3	0.2
67	Artemisia ordosica	15.5	25.2	0.17	0.3	0.2
68	Artemisia ordosica	10.3	25.5	0.7	0.3	0.2
69	Artemisia ordosica	12	26.2	0.7	0.3	0.2
70	Artemisia ordosica	11.7	27	0.7	0.3	0.2
71	Artemisia ordosica	27.1	27.8	0.7	0.3	0.2
72	Artemisia ordosica	27.6	28.8	0.7	0.3	0.2
73	Artemisia ordosica	26.1	29.4	0.7	0.3	0.2
74	Artemisia ordosica	6.6	13	0.4	0.3	0.3
75	Artemisia ordosica	26.6	28	0.4	0.3	0.3
76	Artemisia ordosica	1.9	2.7	0.43	0.4	0.3
77	Artemisia ordosica	2.1	5	0.42	0.4	0.3
78	Artemisia ordosica	4	1	0.28	0.4	0.3
79	Artemisia ordosica	7.4	1.6	0.43	0.3	0.4	dead
80	Artemisia ordosica	6.6	13.7	0.2	0.3	0.4
81	Artemisia ordosica	6	13.7	0.3	0.3	0.4
82	Artemisia ordosica	14.3	2.7	0.45	0.4	0.3
83	Artemisia ordosica	15.4	2.8	0.59	0.4	0.3
84	Artemisia ordosica	0.4	22.8	0.59	0.4	0.3
85	Artemisia ordosica	25.9	0.4	0.59	0.4	0.3
86	Artemisia ordosica	15.6	7.4	0.59	0.4	0.3
87	Artemisia ordosica	29	21	0.28	0.4	0.3
88	Artemisia ordosica	26.9	22.7	0.43	0.4	0.3
89	Artemisia ordosica	19.3	22.7	0.45	0.4	0.3
90	Artemisia ordosica	27.1	25	0.42	0.4	0.3
91	Artemisia ordosica	22.4	26.6	0.43	0.4	0.3
92	Artemisia ordosica	29.6	27.8	0.59	0.4	0.3
93	Artemisia ordosica	26.6	28.7	0.2	0.4	0.3
94	Artemisia ordosica	26	28.7	0.3	0.4	0.3
95	Artemisia ordosica	19.8	29.4	0.7	0.4	0.3
96	Artemisia ordosica	0.9	8.5	0.3	0.4	0.35
97	Artemisia ordosica	6.7	13.3	0.4	0.35	0.4	dead
98	Artemisia ordosica	24.7	13.1	0.4	0.4	0.35
99	Artemisia ordosica	14.7	28.1	0.4	0.4	0.35
100	Artemisia ordosica	26.7	28.3	0.4	0.4	0.35
101	Artemisia ordosica	15.9	28.5	0.3	0.4	0.35
102	Artemisia ordosica	5	1.4	0.31	0.3	0.5
103	Artemisia ordosica	4.7	19.9	0.5	0.4	0.4
104	Artemisia ordosica	11.3	10.6	0.2	0.5	0.3
105	Artemisia ordosica	6.2	10.6	0.5	0.4	0.4
106	Artemisia ordosica	13.3	15.4	0.3	0.4	0.4
107	Artemisia ordosica	5.8	14	0.6	0.3	0.5
108	Artemisia ordosica	30	21.4	0.31	0.3	0.5
109	Artemisia ordosica	26.2	25.6	0.5	0.3	0.5
110	Artemisia ordosica	5.9	1.3	0.3	0.5	0.4
111	Artemisia ordosica	2.7	13	0.4	0.5	0.4
112	Artemisia ordosica	8.9	21.2	0.5	0.4	0.5
113	Artemisia ordosica	7.1	13.1	0.48	0.5	0.4
114	Artemisia ordosica	7.5	13.6	0.4	0.4	0.5
115	Artemisia ordosica	15.3	6	0.4	0.5	0.4
116	Artemisia ordosica	14.8	5.4	0.5	0.4	0.5	dead
117	Artemisia ordosica	13.9	10.6	0.4	0.4	0.5
118	Artemisia ordosica	26.9	0.8	0.6	0.5	0.4
119	Artemisia ordosica	9.6	3.6	0.6	0.5	0.4
120	Artemisia ordosica	0.3	9	0.6	0.5	0.4
121	Artemisia ordosica	5.3	14	0.6	0.5	0.4
122	Artemisia ordosica	27.3	14	0.6	0.5	0.4
123	Artemisia ordosica	18.9	14.5	0.6	0.5	0.4
124	Artemisia ordosica	24.8	20.4	0.5	0.5	0.4
125	Artemisia ordosica	12.7	23	0.4	0.5	0.4
126	Artemisia ordosica	1.7	23.2	0.6	0.5	0.4
127	Artemisia ordosica	0.3	26	0.4	0.5	0.4
128	Artemisia ordosica	20.9	26.3	0.3	0.5	0.4
129	Artemisia ordosica	27.1	28.1	0.48	0.5	0.4
130	Artemisia ordosica	27.5	28.6	0.4	0.5	0.4
131	Artemisia ordosica	21	29.5	0.6	0.5	0.4
132	Artemisia ordosica	5.3	4.2	0.4	0.6	0.4
133	Artemisia ordosica	7.6	8.6	0.4	0.5	0.5
134	Artemisia ordosica	14.5	3.3	0.5	0.6	0.4
135	Artemisia ordosica	20.2	8.3	0.7	0.4	0.6
136	Artemisia ordosica	16.6	12.1	0.4	0.5	0.5
137	Artemisia ordosica	25.6	2.6	0.61	0.6	0.4
138	Artemisia ordosica	7.1	8.2	0.61	0.6	0.4
139	Artemisia ordosica	22.1	8.2	0.61	0.6	0.4
140	Artemisia ordosica	30	12	0.61	0.6	0.4
141	Artemisia ordosica	14.3	18.6	0.61	0.6	0.4
142	Artemisia ordosica	20.1	19.8	0.61	0.6	0.4
143	Artemisia ordosica	21.6	22.8	0.61	0.6	0.4
144	Artemisia ordosica	19.5	23.3	0.5	0.6	0.4
145	Artemisia ordosica	3.3	24.8	0.61	0.6	0.4
146	Artemisia ordosica	16.6	25.3	0.61	0.6	0.4
147	Artemisia ordosica	7.5	27.8	0.61	0.6	0.4
148	Artemisia ordosica	20.3	29.2	0.4	0.6	0.4
149	Artemisia ordosica	8.9	8.9	0.3	0.65	0.4
150	Artemisia ordosica	8	9.5	0.25	0.6	0.5
151	Artemisia ordosica	7.85	6.1	0.6	0.6	0.5
152	Artemisia ordosica	1.3	6.4	0.4	0.6	0.5
153	Artemisia ordosica	0.4	9.3	0.4	0.6	0.5
154	Artemisia ordosica	0.3	14.7	0.5	0.5	0.6
155	Artemisia ordosica	20.2	16.2	0.6	0.6	0.5
156	Artemisia ordosica	17.2	7.5	0.4	0.5	0.6
157	Artemisia ordosica	17.8	19.1	0.4	0.6	0.5
158	Artemisia ordosica	14.3	5.2	0.62	0.6	0.5	dead
159	Artemisia ordosica	8.1	9.4	0.62	0.6	0.5
160	Artemisia ordosica	23.1	9.4	0.62	0.6	0.5
161	Artemisia ordosica	20.6	14.9	0.62	0.6	0.5
162	Artemisia ordosica	10.3	24.7	0.5	0.6	0.5
163	Artemisia ordosica	5.6	24.9	0.62	0.6	0.5
164	Artemisia ordosica	16.3	26.4	0.4	0.6	0.5
165	Artemisia ordosica	2.2	27.5	0.4	0.6	0.5
166	Artemisia ordosica	15.4	29.3	0.4	0.6	0.5
167	Artemisia ordosica	21.1	19.8	0.5	0.6	0.55
168	Artemisia ordosica	5.2	19.1	0.55	0.6	0.6
169	Artemisia ordosica	20.4	9.1	0.8	0.7	0.5
170	Artemisia ordosica	26.2	7.2	0.4	0.6	0.6
171	Artemisia ordosica	22.3	5.1	0.55	0.6	0.6
172	Artemisia ordosica	10	10.3	0.5	0.7	0.5
173	Artemisia ordosica	15	16.5	0.6	0.7	0.5
174	Artemisia ordosica	15.5	10.8	0.7	0.7	0.5
175	Artemisia ordosica	20.5	15.8	0.7	0.7	0.5
176	Artemisia ordosica	5.5	18.3	0.7	0.7	0.5
177	Artemisia ordosica	1.2	22.2	0.4	0.7	0.5
178	Artemisia ordosica	30	25.3	0.5	0.7	0.5
179	Artemisia ordosica	16.6	12.8	0.7	0.6	0.65
180	Artemisia ordosica	1.3	4.2	0.2	0.7	0.6
181	Artemisia ordosica	2.9	5.2	0.6	0.7	0.6
182	Artemisia ordosica	3	6	0.6	0.6	0.7	dead
183	Artemisia ordosica	3.9	0.2	0.7	0.6	0.7
184	Artemisia ordosica	7.4	0.1	0.35	0.7	0.6
185	Artemisia ordosica	16.1	0.8	0.64	0.6	0.7
186	Artemisia ordosica	7.5	16.7	0.65	0.6	0.7
187	Artemisia ordosica	19.7	8.3	0.6	0.7	0.6
188	Artemisia ordosica	22.9	0.3	0.3	0.6	0.7
189	Artemisia ordosica	23.9	7	0.6	0.7	0.6
190	Artemisia ordosica	27.8	18	0.3	0.7	0.6
191	Artemisia ordosica	21.1	18.2	0.45	0.7	0.6
192	Artemisia ordosica	22.3	16.5	0.5	0.7	0.6
193	Artemisia ordosica	21.4	11.4	0.45	0.7	0.6
194	Artemisia ordosica	12	12.9	0.4	0.7	0.6
195	Artemisia ordosica	10.1	0.8	0.64	0.7	0.6
196	Artemisia ordosica	6.1	5.8	0.64	0.7	0.6
197	Artemisia ordosica	6.5	5.8	0.64	0.7	0.6
198	Artemisia ordosica	21.5	5.8	0.64	0.7	0.6
199	Artemisia ordosica	7.2	8.6	0.64	0.7	0.6
200	Artemisia ordosica	15.1	13.3	0.64	0.7	0.6
201	Artemisia ordosica	27.2	13.6	0.64	0.7	0.6
202	Artemisia ordosica	1.15	15.8	0.6	0.7	0.6
203	Artemisia ordosica	28.9	20.2	0.7	0.7	0.6
204	Artemisia ordosica	8.1	20.36	0.64	0.7	0.6
205	Artemisia ordosica	26.1	20.8	0.64	0.7	0.6
206	Artemisia ordosica	2.2	23.6	0.64	0.7	0.6
207	Artemisia ordosica	26.3	24.2	0.2	0.7	0.6
208	Artemisia ordosica	22.4	25.1	0.35	0.7	0.6
209	Artemisia ordosica	17.9	25.2	0.6	0.7	0.6
210	Artemisia ordosica	1.5	25.8	0.64	0.7	0.6
211	Artemisia ordosica	11.4	26.4	0.45	0.7	0.6
212	Artemisia ordosica	4.7	28.3	0.6	0.7	0.6	dead
213	Artemisia ordosica	23	3.2	0.3	0.8	0.5
214	Artemisia ordosica	21.9	15.7	0.25	0.8	0.5
215	Artemisia ordosica	20.9	15.7	0.6	0.5	0.8
216	Artemisia ordosica	15.8	12.1	0.6	0.5	0.8
217	Artemisia ordosica	17.9	18.1	0.8	0.5	0.8
218	Artemisia ordosica	10.7	8	0.4	0.75	0.6
219	Artemisia ordosica	24.5	20.3	0.5	0.7	0.65
220	Artemisia ordosica	20.7	23	0.4	0.7	0.65
221	Artemisia ordosica	10.5	1.1	0.5	0.8	0.6
222	Artemisia ordosica	3.2	12.5	0.5	0.8	0.6
223	Artemisia ordosica	5.6	18.6	0.55	0.7	0.7
224	Artemisia ordosica	8	12.6	0.5	0.8	0.6
225	Artemisia ordosica	13.3	2.4	0.6	0.8	0.6
226	Artemisia ordosica	18.3	2.7	0.6	0.8	0.6
227	Artemisia ordosica	29.6	1.9	0.5	0.6	0.8
228	Artemisia ordosica	29.6	2.5	0.65	0.6	0.8
229	Artemisia ordosica	28.8	3.5	0.45	0.7	0.7
230	Artemisia ordosica	23.9	5.2	0.75	0.8	0.6
231	Artemisia ordosica	17.6	13.8	0.6	0.8	0.6
232	Artemisia ordosica	10	9.7	0.5	0.8	0.6	dead
233	Artemisia ordosica	21.6	7.6	0.65	0.8	0.6
234	Artemisia ordosica	29.6	12	0.65	0.8	0.6
235	Artemisia ordosica	15.3	12.5	0.65	0.8	0.6
236	Artemisia ordosica	26.6	12.6	0.65	0.8	0.6
237	Artemisia ordosica	15.5	21.1	0.5	0.8	0.6
238	Artemisia ordosica	9.6	21.9	0.5	0.8	0.6
239	Artemisia ordosica	18.3	22.4	0.6	0.8	0.6
240	Artemisia ordosica	9.6	22.5	0.65	0.8	0.6
241	Artemisia ordosica	13.2	22.5	0.5	0.8	0.6
242	Artemisia ordosica	13.2	22.5	0.55	0.8	0.6
243	Artemisia ordosica	1.3	23.2	0.65	0.8	0.6
244	Artemisia ordosica	8.8	23.5	0.45	0.8	0.6
245	Artemisia ordosica	28	27.6	0.5	0.8	0.6
246	Artemisia ordosica	6.6	19.1	0.55	0.7	0.75
247	Artemisia ordosica	5.8	17.7	0.8	0.7	0.75
248	Artemisia ordosica	10.8	20.2	0.8	0.7	0.75
249	Artemisia ordosica	0.8	5.5	0.3	1.3	0.2
250	Artemisia ordosica	1	6.9	0.65	0.7	0.8
251	Artemisia ordosica	11.6	2.7	0.4	0.7	0.8
252	Artemisia ordosica	17.2	8.2	0.4	0.9	0.6	死
253	Artemisia ordosica	25.7	3.4	0.45	0.8	0.7
254	Artemisia ordosica	25.1	5.9	0.5	0.8	0.7
255	Artemisia ordosica	23.9	4.2	0.45	0.7	0.8
256	Artemisia ordosica	18.1	7.8	0.66	0.6	0.9
257	Artemisia ordosica	26.1	18	0.5	0.6	0.9
258	Artemisia ordosica	2.9	4	0.8	0.6	0.9
259	Artemisia ordosica	11.8	17	0.45	0.8	0.7
260	Artemisia ordosica	10.6	17	0.5	0.7	0.8
261	Artemisia ordosica	19	17.4	0.5	0.7	0.8
262	Artemisia ordosica	18.1	5.3	0.66	0.6	0.9
263	Artemisia ordosica	13	12.7	0.66	0.6	0.9
264	Artemisia ordosica	28.1	15.3	0.66	0.6	0.9
265	Artemisia ordosica	15.5	19.5	0.65	0.6	0.9
266	Artemisia ordosica	23.1	20.3	0.66	0.6	0.9
267	Artemisia ordosica	0.1	20.9	0.5	0.6	0.9
268	Artemisia ordosica	16.6	22.7	0.4	0.6	0.9
269	Artemisia ordosica	5.7	23.4	0.45	0.6	0.9
270	Artemisia ordosica	28	25.2	0.66	0.6	0.9
271	Artemisia ordosica	8.1	25.3	0.66	0.6	0.9	dead
272	Artemisia ordosica	15.8	25.5	0.3	0.6	0.9
273	Artemisia ordosica	16	26.9	0.65	0.6	0.9
274	Artemisia ordosica	2.2	28.2	0.4	0.6	0.9
275	Artemisia ordosica	17.9	29	0.8	0.6	0.9
276	Artemisia ordosica	11.2	9.1	0.6	0.85	0.7
277	Artemisia ordosica	21.2	24.1	0.6	0.85	0.7
278	Artemisia ordosica	8.35	0.6	0.4	0.75	0.8
279	Artemisia ordosica	23.35	25.6	0.4	0.75	0.8
280	Artemisia ordosica	2.1	4.2	0.55	0.7	0.9
281	Artemisia ordosica	7.3	9.3	0.6	0.7	0.9
282	Artemisia ordosica	3.8	10.7	0.6	0.9	0.7
283	Artemisia ordosica	5.4	11.3	0.6	0.9	0.7
284	Artemisia ordosica	1.6	14.4	0.6	0.9	0.7
285	Artemisia ordosica	20.9	17	0.75	0.8	0.8
286	Artemisia ordosica	16.7	2.8	0.5	0.8	0.8
287	Artemisia ordosica	11.5	7.9	0.65	0.8	0.8
288	Artemisia ordosica	26.1	19.2	0.8	0.8	0.8
289	Artemisia ordosica	23.4	19.2	0.65	0.8	0.8
290	Artemisia ordosica	18.1	8	0.67	0.8	0.8
291	Artemisia ordosica	18.6	15.2	0.55	0.9	0.7
292	Artemisia ordosica	17.6	14.5	0.45	1	0.6
293	Artemisia ordosica	11.1	13.9	0.6	0.9	0.7	dead
294	Artemisia ordosica	11.6	15.6	0.55	0.7	0.9
295	Artemisia ordosica	17.2	18.8	0.6	0.9	0.7
296	Artemisia ordosica	17.7	17.4	0.55	0.8	0.8
297	Artemisia ordosica	0.8	1.3	0.6	0.8	0.8
298	Artemisia ordosica	23.2	5	0.67	0.8	0.8
299	Artemisia ordosica	0.9	7.8	0.67	0.8	0.8
300	Artemisia ordosica	13.1	10.5	0.67	0.8	0.8
301	Artemisia ordosica	5.9	12.8	0.67	0.8	0.8
302	Artemisia ordosica	22.8	14.5	0.67	0.8	0.8
303	Artemisia ordosica	5.8	18.8	0.6	0.8	0.8
304	Artemisia ordosica	23.1	20.5	0.67	0.8	0.8
305	Artemisia ordosica	13.8	20.7	0.6	0.8	0.8
306	Artemisia ordosica	10	21.5	0.65	0.8	0.8
307	Artemisia ordosica	21.5	22.9	0.65	0.8	0.8
308	Artemisia ordosica	27.1	24.2	0.55	0.8	0.8
309	Artemisia ordosica	11.6	24.4	0.6	0.8	0.8
310	Artemisia ordosica	25.4	26.3	0.6	0.8	0.8
311	Artemisia ordosica	3.1	28	0.67	0.8	0.8
312	Artemisia ordosica	10	3.2	0.78	0.9	0.8
313	Artemisia ordosica	23	2.2	0.6	1	0.7	dead
314	Artemisia ordosica	25	28.2	0.78	1	0.7
315	Artemisia ordosica	10.3	0.5	0.43	0.9	0.8
316	Artemisia ordosica	6.5	5.1	0.6	0.9	0.8
317	Artemisia ordosica	2	7.4	0.6	0.9	0.8
318	Artemisia ordosica	0.4	10	0.55	0.9	0.8
319	Artemisia ordosica	19.6	19	0.65	0.8	0.9
320	Artemisia ordosica	21.9	19	0.4	0.9	0.8
321	Artemisia ordosica	11	9.6	0.65	0.6	1.1
322	Artemisia ordosica	16.8	2.7	0.6	0.8	0.9
323	Artemisia ordosica	20.9	15.2	0.75	0.9	0.8
324	Artemisia ordosica	24.7	11.8	0.6	0.9	0.8
325	Artemisia ordosica	7.6	8.4	0.5	0.8	0.9
326	Artemisia ordosica	9.9	12.6	0.6	0.9	0.8
327	Artemisia ordosica	13.6	16.5	0.85	0.8	0.9
328	Artemisia ordosica	15.3	20.5	0.43	0.8	0.9
329	Artemisia ordosica	21	24.6	0.65	0.8	0.9
330	Artemisia ordosica	14.7	26.8	0.6	0.8	0.9
331	Artemisia ordosica	17	27.4	0.6	0.8	0.9	dead
332	Artemisia ordosica	29.9	27.6	0.6	0.8	0.9
333	Artemisia ordosica	25	28.6	0.5	0.8	0.9
334	Artemisia ordosica	19.2	29.9	1	0.8	0.9
335	Artemisia ordosica	15.4	30	0.55	0.8	0.9
336	Artemisia ordosica	9.35	1.36	0.6	0.9	0.85
337	Artemisia ordosica	18.5	8.5	0.4	0.9	0.85
338	Artemisia ordosica	8.9	9.7	0.72	0.9	0.85
339	Artemisia ordosica	24.35	26.36	0.6	0.9	0.85
340	Artemisia ordosica	3.5	28.5	0.4	0.9	0.85
341	Artemisia ordosica	7.6	6.4	0.6	0.9	0.9
342	Artemisia ordosica	22.6	20.8	0.7	1	0.8
343	Artemisia ordosica	22.4	14.2	0.4	1	0.8
344	Artemisia ordosica	22.6	12.9	0.55	1	0.8
345	Artemisia ordosica	21.3	2	0.8	1	0.8
346	Artemisia ordosica	13.2	17.5	0.65	1	0.8
347	Artemisia ordosica	11.3	24.5	0.8	1	0.8
348	Artemisia ordosica	12.6	27.9	0.55	1	0.8
349	Artemisia ordosica	12.4	29.2	0.4	1	0.8
350	Artemisia ordosica	4.9	0.5	0.6	0.9	1
351	Artemisia ordosica	5.8	11.1	0.7	1.1	0.8
352	Artemisia ordosica	3	19.2	0.7	1.2	0.7
353	Artemisia ordosica	17.2	9.4	0.45	0.9	1
354	Artemisia ordosica	27	7.2	0.6	1.1	0.8
355	Artemisia ordosica	18.2	12	0.6	1	0.9	dead
356	Artemisia ordosica	12	14.4	0.55	1	0.9
357	Artemisia ordosica	24.2	6.2	0.71	1	0.9
358	Artemisia ordosica	20.6	6.4	0.71	1	0.9
359	Artemisia ordosica	5.6	6.4	0.71	1	0.9
360	Artemisia ordosica	15.7	11.8	0.65	1	0.9
361	Artemisia ordosica	20.1	16.2	0.7	1	0.9
362	Artemisia ordosica	29.9	20.5	0.6	1	0.9
363	Artemisia ordosica	10.1	21.2	0.7	1	0.9
364	Artemisia ordosica	10.7	21.8	0.65	1	0.9
365	Artemisia ordosica	2	22.2	0.6	1	0.9
366	Artemisia ordosica	25.1	23.7	0.7	1	0.9
367	Artemisia ordosica	25.8	26.1	0.7	1	0.9
368	Artemisia ordosica	10.6	28.9	0.71	1	0.9
369	Artemisia ordosica	2.2	29.4	0.45	1	0.9
370	Artemisia ordosica	9.5	9.3	0.8	0.9	1.05
371	Artemisia ordosica	1.7	5	0.5	1.1	0.9
372	Artemisia ordosica	2.9	4.8	0.7	1.1	0.9
373	Artemisia ordosica	5.2	13	0.7	1.1	0.9
374	Artemisia ordosica	4.3	19.2	0.6	1.1	0.9
375	Artemisia ordosica	8.9	20.5	0.7	0.9	1.1	dead
376	Artemisia ordosica	13.9	9.4	0.6	0.9	1.1
377	Artemisia ordosica	21.4	9.6	0.7	1.1	0.9
378	Artemisia ordosica	14.7	10.6	0.4	1.2	0.8
379	Artemisia ordosica	12.1	13.7	0.73	1.2	0.8
380	Artemisia ordosica	23.9	24.4	0.6	1.2	0.8
381	Artemisia ordosica	27.9	24.8	0.7	1.2	0.8
382	Artemisia ordosica	26.7	25	0.5	1.2	0.8
383	Artemisia ordosica	27.1	26.2	0.73	1.2	0.8
384	Artemisia ordosica	25.2	28	0.7	1.2	0.8
385	Artemisia ordosica	0	2.6	0.72	1	1.1
386	Artemisia ordosica	2.8	5.9	0.6	1.2	0.9
387	Artemisia ordosica	13.8	2.7	0.8	1.1	1
388	Artemisia ordosica	11.3	5.6	0.85	0.9	1.2
389	Artemisia ordosica	12.9	10	0.7	1	1.1
390	Artemisia ordosica	24.6	2.7	0.4	1.6	0.5
391	Artemisia ordosica	29.9	3.5	0.8	1.2	0.9
392	Artemisia ordosica	28.4	14.1	0.7	1.1	1
393	Artemisia ordosica	20.3	19.6	0.6	1.1	1	dead
394	Artemisia ordosica	23.7	14.2	0.75	1.1	1
395	Artemisia ordosica	19.1	13	0.7	1.1	1
396	Artemisia ordosica	21.3	20.6	0.85	1.1	1
397	Artemisia ordosica	25	22.6	0.72	1.1	1
398	Artemisia ordosica	18.8	22.7	0.8	1.1	1
399	Artemisia ordosica	9.9	23.5	0.8	1.1	1
400	Artemisia ordosica	22.9	25	0.7	1.1	1
401	Artemisia ordosica	17.8	25.9	0.6	1.1	1
402	Artemisia ordosica	8.4	29.1	0.7	1.1	1
403	Artemisia ordosica	13.7	29.2	0.75	1.1	1
404	Artemisia ordosica	1.1	1.8	0.6	1.1	1.05
405	Artemisia ordosica	26.1	21.8	0.6	1.1	1.05
406	Artemisia ordosica	19.5	6.4	0.7	1.3	0.9
407	Artemisia ordosica	27.4	14.8	0.65	1.2	1
408	Artemisia ordosica	6.2	8.4	0.6	1.1	1.1
409	Artemisia ordosica	5.9	5	0.76	1.1	1.1
410	Artemisia ordosica	25.9	20	0.76	1.1	1.1
411	Artemisia ordosica	0.9	25	0.76	1.1	1.1
412	Artemisia ordosica	4.5	26.4	0.7	1.1	1.1
413	Artemisia ordosica	7.4	29.8	0.65	1.1	1.1
414	Artemisia ordosica	7.8	1.7	0.7	1.2	1.1	dead
415	Artemisia ordosica	8.7	3.7	0.8	1.2	1.1
416	Artemisia ordosica	3.2	14	0.6	1.2	1.1
417	Artemisia ordosica	8.2	19.9	0.7	1.2	1.1
418	Artemisia ordosica	30	7.8	0.7	1	1.3
419	Artemisia ordosica	5	22.8	0.7	1	1.3
420	Artemisia ordosica	13.2	24	0.6	1	1.3
421	Artemisia ordosica	22.8	26.7	0.7	1	1.3
422	Artemisia ordosica	23.7	28.7	0.8	1	1.3
423	Artemisia ordosica	10	5	0.75	1.2	1.2
424	Artemisia ordosica	25.1	19.2	0.85	1.2	1.2
425	Artemisia ordosica	25	30	0.75	1.2	1.2
426	Artemisia ordosica	7	16.1	0.7	1.1	1.3
427	Artemisia ordosica	29	20	0.7	1.3	1.1
428	Artemisia ordosica	19	15.4	0.8	1.3	1.1
429	Artemisia ordosica	3	7.6	0.8	1.3	1.1
430	Artemisia ordosica	8	12.6	0.8	1.3	1.1
431	Artemisia ordosica	4.6	14.4	0.8	1.3	1.1
432	Artemisia ordosica	21.6	14.5	0.8	1.3	1.1	dead
433	Artemisia ordosica	23	17.6	0.8	1.3	1.1
434	Artemisia ordosica	9.9	7.7	0.63	1.25	1.2
435	Artemisia ordosica	2.5	1.3	0.7	1.5	1
436	Artemisia ordosica	6.45	6.1	0.6	1.1	1.4
437	Artemisia ordosica	3.8	10	0.85	1.3	1.2
438	Artemisia ordosica	3	18.6	0.75	1.4	1.1
439	Artemisia ordosica	8.9	7.7	0.7	1.2	1.3
440	Artemisia ordosica	25.7	9.6	0.82	1.2	1.3
441	Artemisia ordosica	27.5	21.3	0.7	1.2	1.3
442	Artemisia ordosica	12.7	29.9	0.82	1.2	1.3
443	Artemisia ordosica	18.8	30	0.85	1.2	1.3
444	Artemisia ordosica	9.5	6.4	0.7	1.3	1.3
445	Artemisia ordosica	13	18	0.9	1.5	1.1
446	Artemisia ordosica	10.8	14.2	0.85	1.3	1.3
447	Artemisia ordosica	13.2	4.2	0.85	1.3	1.3
448	Artemisia ordosica	18.2	21.7	0.85	1.3	1.3
449	Artemisia ordosica	24.6	29.9	0.85	1.3	1.3
450	Artemisia ordosica	13.8	1.4	1	1.3	1.4
451	Artemisia ordosica	19.7	9.3	0.85	1.3	1.4
452	Artemisia ordosica	21.2	8.8	1	1.5	1.2
453	Artemisia ordosica	28.5	16	0.9	1.6	1.1
454	Artemisia ordosica	18.8	21.4	1	1.6	1.1	dead
455	Artemisia ordosica	18.4	25.5	0.86	1.6	1.1
456	Artemisia ordosica	4.7	29.3	0.85	1.6	1.1
457	Artemisia ordosica	17.4	13	0.7	1.7	1.1
458	Artemisia ordosica	16.1	9.4	0.85	1.5	1.3
459	Artemisia ordosica	19.4	10.6	0.85	1.6	1.2
460	Artemisia ordosica	21.8	23.8	0.89	1.6	1.2
461	Artemisia ordosica	1.1	29.4	0.85	1.6	1.2
462	Artemisia ordosica	21.2	19.4	0.91	1.6	1.2
463	Artemisia ordosica	16.2	21.9	0.91	1.6	1.2
464	Artemisia ordosica	15.5	2.4	0.8	1.6	1.3
465	Artemisia ordosica	30	10.7	0.95	1.6	1.3
466	Artemisia ordosica	10	25.7	0.95	1.6	1.3
467	Artemisia ordosica	3.6	8.5	0.8	1.5	1.5
468	Artemisia ordosica	18.6	28.5	0.8	1.5	1.5
469	Artemisia ordosica	8.9	13.6	0.95	1.5	1.55
470	Artemisia ordosica	28.9	28.6	0.95	1.5	1.55
471	Artemisia ordosica	27.3	2.3	0.75	1.9	1.2
472	Artemisia ordosica	7.3	22.3	0.75	1.9	1.2	dead
473	Artemisia ordosica	25	11.6	1.1	1.9	1.2
474	Artemisia ordosica	25	16.6	1.1	1.9	1.2
475	Artemisia ordosica	30	24.1	1.1	1.9	1.2
476	Artemisia ordosica	2.6	15.8	1	1.8	1.5
477	Artemisia ordosica	16.7	4.7	0.9	1.6	1.7
478	Artemisia ordosica	3.9	22.6	1.01	1.6	1.7
479	Artemisia ordosica	15.6	27.6	0.8	1.6	1.7
480	Artemisia ordosica	8.8	14.4	0.85	2	1.4
481	Artemisia ordosica	22	19.8	1.04	2	1.4
482	Artemisia ordosica	28.8	29.4	0.85	2	1.4
483	Artemisia ordosica	19	4.4	1.1	1.9	1.6
484	Artemisia ordosica	6	15.8	1.07	1.9	1.6
485	Artemisia ordosica	0.9	17.4	0.85	2.1	1.5
486	Artemisia ordosica	27.4	10.95	1.1	2.1	1.5
487	Artemisia ordosica	29.3	1	1.16	2.1	1.5
488	Artemisia ordosica	19.2	29	1.3	2.1	1.5	dead
489	Artemisia ordosica	20.1	13.3	1.92	2.1	1.5
